# Supplementary material for: Hydrogen Sulfide Improves Angiogenesis by Regulating the Transcription of pri-miR-126 in Diabetic Endothelial Cells
Source: Cells. 2022 Aug 25;11(17):2651. doi: 10.3390/cells11172651 (PMC9455028; doi:10.3390/cells11172651)
Supplement: Supplementary file 1 [file cells-11-02651-s001.zip]

Archive with 4 entries (3 files):
- cells-1839647-supplementary/Supplementary Files/
- cells-1839647-supplementary/Supplementary Files/Excel S1 miRNAs expression  in plasma between healthy controls and diabetes mellitus.xlsx
- cells-1839647-supplementary/Supplementary Files/Supplementary figure legends.pdf
- cells-1839647-supplementary/Supplementary Files/Supplementary Tables.docx
