# Supplementary material for: Hydrogen Sulfide Improves Angiogenesis by Regulating the Transcription of pri-miR-126 in Diabetic Endothelial Cells
Source: Cells. 2022 Aug 25;11(17):2651. doi: 10.3390/cells11172651 (PMC9455028; doi:10.3390/cells11172651)
Supplement: Supplementary file 1 [file cells-11-02651-s001.zip › cells-1839647-supplementary/Supplementary Files/Excel S1 miRNAs expression in plasma between healthy controls and diabetes mellitus.xlsx]

## Sheet: Data of volcano plot 
ID (controls vs diabetes)	P.Value	logFC
hsa-miR-20b	9.3e-05	-3.4404
hsa-miR-639_st	0.000484	0.212416
hsa-miR-3142_st	0.000858	0.206422
hp_hsa-mir-103b-2_x_st	0.001038	-0.155409
ENSG00000206849_x_st	0.001222	0.231802
hp_hsa-mir-4715_st	0.001255	0.228583
ENSG00000238520_x_st	0.001374	-0.223689
ENSG00000238854_x_st	0.001382	0.176154
AFFX-M27830_M_st	0.001415	0.360839
ENSG00000252408_st	0.00223	0.179758
HBII-85-9_x_st	0.002598	-0.164314
hsa-miR-598_st	0.003127	-0.159018
hsa-miR-671-5p_st	0.003782	0.215509
hp_hsa-mir-1972-2_s_st	0.003785	0.176107
hp_hsa-mir-20b_x_st	0.003881	-0.213618
hsa-miR-30a-star_st	0.00389	0.171714
hp_hsa-mir-4690_st	0.003902	0.259472
ENSG00000238549_x_st	0.00419	0.358802
hsa-miR-3676_st	0.004267	-0.197014
hp_hsa-mir-144_st	0.004473	0.161329
ENSG00000239015_st	0.004791	0.186904
hsa-miR-578_st	0.005099	0.200279
hp_hsa-mir-4459_st	0.00609	0.253628
hsa-miR-675-star_st	0.006715	0.154275
hp_hsa-mir-548n_x_st	0.006938	0.185496
hsa-miR-424_st	0.006977	-0.19768
hp_hsa-mir-938_st	0.006996	0.136275
hsa-miR-4506_st	0.007423	0.154205
hsa-miR-20a	0.007466	-2.05422
ENSG00000239041_st	0.007492	-0.234096
hp_hsa-mir-582_x_st	0.007712	-0.13029
ENSG00000252728_st	0.007825	0.157424
U74_x_st	0.007876	-0.245599
hsa-miR-520f_st	0.007891	-0.140427
hp_hsa-mir-376b_x_st	0.007968	0.190066
hsa-miR-1911_st	0.008223	0.151893
ENSG00000239136_st	0.008422	-0.176202
hsa-miR-4650-3p_st	0.008539	-0.160175
ENSG00000202482_x_st	0.008589	0.124108
hsa-miR-4504_st	0.008746	-0.146566
U68_s_st	0.009675	0.116822
hsa-miR-2054_st	0.009786	-0.135564
hsa-miR-4728-5p_st	0.01014	0.215297
hp_hsa-mir-548m_st	0.010208	0.176812
hsa-miR-410_st	0.010237	-0.157516
hp_hsa-mir-190b_st	0.010315	0.163488
hsa-miR-4672_st	0.010379	0.234454
hp_hsa-mir-137_st	0.010498	0.191137
hsa-miR-451	0.010746	-2.93241
hp_hsa-mir-133a-1_s_st	0.010865	-0.149684
ENSG00000238686	0.010906	1.00354
hsa-miR-3677-3p_st	0.011085	0.186379
hp_hsa-mir-101-2_x_st	0.011134	-0.146881
hsa-miR-192-star_st	0.011191	0.132214
hsa-miR-192	0.011201	-1.52326
spike_in-control-21_st	0.011383	0.130969
hsa-miR-183_st	0.011585	-0.435431
hp_hsa-mir-496_st	0.011601	0.139469
ENSG00000252798_s_st	0.011669	-0.184661
ENSG00000251846_st	0.011793	-0.112115
hsa-miR-4754_st	0.012692	0.18559
ENSG00000212553_st	0.012771	0.153191
ENSG00000238729_x_st	0.013008	0.135808
hp_hsa-mir-3127_st	0.013066	0.185957
hsa-miR-137_st	0.0132	0.12865
ENSG00000238651_st	0.013317	0.152922
ENSG00000200288_x_st	0.013401	0.142168
hsa-miR-23a-star_st	0.013834	0.129758
hp_hsa-mir-936_st	0.014158	0.167944
hsa-miR-18a	0.014198	-1.8215
ENSG00000252049_st	0.014337	0.187821
ENSG00000251824_x_st	0.014553	-0.13366
ENSG00000238934_st	0.014588	0.218693
hsa-miR-205_st	0.014882	0.1814
hsa-miR-182	0.01505	-1.00609
hsa-miR-3921_st	0.015114	0.212404
hsa-miR-3064-3p_st	0.015129	0.163445
hp_hsa-mir-30d_x_st	0.015155	-0.126848
hsa-miR-1538_st	0.01528	0.147347
ENSG00000212229_st	0.015394	0.107094
hp_hsa-mir-4441_x_st	0.01617	0.182863
hsa-miR-4329_st	0.016361	0.205127
hp_hsa-mir-130b_st	0.016367	0.17381
hsa-miR-633_st	0.016589	-0.147484
ENSG00000239154	0.016688	1.41639
hp_hsa-mir-3154_st	0.016871	0.198222
hsa-miR-18a-star_st	0.017039	-0.251564
HBII-296B_st	0.017111	0.113855
hp_hsa-mir-4773-1_x_st	0.017289	0.0921929
ENSG00000207130_s_st	0.017501	0.123024
ENSG00000238388	0.017552	1.84045
hsa-miR-30c-2-star_st	0.017555	0.198326
hsa-miR-1273d_st	0.017678	0.124955
hp_hsa-mir-514-1_s_st	0.017804	-0.157552
hp_hsa-mir-378d-1_st	0.017815	-0.158204
ENSG00000238905_x_st	0.017835	0.0949502
hsa-miR-515-5p_st	0.018315	0.184541
ENSG00000252706_st	0.01837	0.158216
U18A_x_st	0.018455	-0.139614
hp_hsa-mir-1-1_st	0.018522	0.156195
hsa-miR-4749-3p_st	0.018827	0.288064
hsa-miR-455-3p	0.019071	1.85909
hsa-miR-4640-5p_st	0.019098	0.200058
hsa-miR-4787-3p_st	0.019179	0.173404
hsa-miR-1303_st	0.019223	-0.137994
ENSG00000238569_st	0.019549	-0.16403
hsa-miR-302f_st	0.019789	-0.13963
hsa-let-7f-2-star_st	0.019873	0.116162
hsa-miR-4421_st	0.019875	0.157959
hsa-miR-551a_st	0.020017	0.158296
ENSG00000252300_st	0.020049	0.137523
ENSG00000252605_s_st	0.020166	0.146345
ACA57_st	0.020168	0.138046
hp_hsa-mir-4328_st	0.020301	-0.166073
hsa-miR-922_st	0.020384	-0.21466
hsa-miR-25	0.020385	-1.83182
ENSG00000200706_x_st	0.020634	-0.143132
hsa-miR-583_st	0.020718	-0.13361
HBII-142_st	0.020768	0.222405
hsa-miR-4632_st	0.021058	0.134936
ENSG00000238625_x_st	0.021062	-0.130303
hsa-miR-106a	0.02107	-1.6423
ENSG00000238474_x_st	0.021102	0.137083
hp_hsa-mir-3167_x_st	0.021234	0.165707
hsa-miR-3156-5p_st	0.021533	0.129761
ENSG00000238790_st	0.021912	-0.127145
ENSG00000212610_st	0.022073	-0.150649
hsa-miR-206_st	0.022129	0.240327
ENSG00000251762_st	0.02293	0.147201
hsa-miR-513a-3p_st	0.023032	0.132795
ENSG00000252372_x_st	0.023077	0.160863
hp_hsa-mir-548z_st	0.023086	0.125466
hsa-miR-4498_st	0.023216	0.150577
hsa-miR-15b	0.023737	-2.02951
ENSG00000238595_x_st	0.023763	0.169574
ENSG00000221090_st	0.023934	0.134665
hsa-miR-138-2-star_st	0.023959	-0.158904
hp_hsa-mir-148b_st	0.024056	0.123683
hsa-let-7g	0.024225	-1.63872
hsa-miR-4658_st	0.024297	0.12811
hsa-miR-197_st	0.024499	0.192647
hp_hsa-mir-759_st	0.02457	0.136775
ENSG00000252992_x_st	0.024789	0.146569
hsa-miR-520d-5p_st	0.024804	0.143604
ENSG00000238796_x_st	0.024969	0.149602
hp_hsa-mir-4520b_x_st	0.025124	-0.14654
hp_hsa-mir-627_x_st	0.02513	0.116098
hp_hsa-mir-520a_x_st	0.025248	-0.10468
hsa-miR-3682-3p_st	0.025461	-0.134905
hsa-miR-219-2-3p_st	0.025687	0.12982
ENSG00000238947_st	0.025935	0.232943
hsa-miR-581_st	0.026327	-0.148144
hsa-miR-125b	0.026341	-0.581151
hp_hsa-mir-3691_st	0.026492	0.167979
ENSG00000251881_x_st	0.026505	0.14567
ENSG00000252236_x_st	0.026521	0.188326
ENSG00000252805_x_st	0.026572	-0.152618
ENSG00000238986_st	0.026585	-0.144951
hsa-miR-486-3p	0.026675	-1.16927
hsa-miR-1204_st	0.026831	-0.147655
hsa-miR-106b	0.026964	-1.64521
hsa-miR-610_st	0.02698	-0.147519
ENSG00000252790_st	0.027631	-0.150841
hp_hsa-mir-1270-2_s_st	0.027638	0.116924
U70E_st	0.027679	0.124211
ACA9_x_st	0.027857	0.139954
hp_hsa-mir-29b-2_st	0.027889	0.141741
ENSG00000239094_x_st	0.028068	0.137832
hp_hsa-mir-378c_x_st	0.028153	0.132478
ENSG00000252058_st	0.028293	-0.13579
ENSG00000200545_st	0.028323	0.138342
ENSG00000238525_x_st	0.028477	-0.140653
hsa-let-7i	0.028574	-2.02714
ENSG00000238306_x_st	0.028583	0.114132
hsa-miR-371-5p_st	0.028596	0.150419
hp_hsa-mir-4315-1_s_st	0.028687	0.12346
hp_hsa-mir-23a_st	0.029003	0.166486
hp_hsa-mir-4489_st	0.029262	0.125823
hp_hsa-mir-3928_st	0.029331	0.131223
hp_hsa-mir-378i_st	0.029435	0.142223
ENSG00000221750_st	0.02954	0.148727
hsa-miR-3675-3p_st	0.029573	0.146815
hsa-miR-15b-star_st	0.029919	0.150821
hsa-miR-548d-5p_st	0.029941	-0.136366
ENSG00000238336_x_st	0.030176	0.120241
hsa-miR-139-3p_st	0.030307	-0.140843
hp_hsa-mir-548f-2_st	0.030355	0.107329
HBII-52-15_x_st	0.030623	0.13634
hsa-miR-302d-star_st	0.030655	-0.159281
hp_hsa-mir-421_st	0.030671	-0.115986
ENSG00000207062_s_st	0.030707	0.119701
hsa-miR-548b-5p_st	0.030917	0.127195
hsa-miR-613_st	0.031054	0.151998
hp_hsa-mir-548l_st	0.031082	0.145181
hp_hsa-mir-1203_st	0.031236	0.172053
AFFX-HUMRGE/M10098_M_st	0.031351	0.160477
hp_hsa-mir-126_st	0.0315	-0.188258
ENSG00000239011_x_st	0.031711	-0.11525
U70B_x_st	0.032044	-0.136964
hp_hsa-mir-147b_st	0.032115	-0.141442
ACA59_s_st	0.032196	-0.114787
HBII-52-44_x_st	0.032262	-0.151645
hsa-miR-602_st	0.032507	0.301581
hp_hsa-mir-486_x_st	0.032645	-0.369206
ENSG00000238868_st	0.032792	-0.159815
hsa-miR-525-3p_st	0.033031	-0.134661
ENSG00000239063_st	0.033128	0.153171
hsa-miR-4772-5p_st	0.03319	-0.138744
ENSG00000239094_st	0.03324	0.127333
hsa-miR-4695-5p	0.033442	0.649451
ENSG00000222588_x_st	0.033591	0.133623
ENSG00000238889_x_st	0.034099	-0.13372
hp_hsa-mir-625_x_st	0.034187	-0.152541
hp_hsa-mir-4758_st	0.034524	0.226893
HBII-436_st	0.034591	0.124382
hp_hsa-mir-4676_st	0.034668	0.1358
hsa-miR-645_st	0.034692	-0.110225
hp_hsa-mir-675_st	0.034795	-0.110277
ENSG00000238872_x_st	0.034866	-0.107381
hsa-miR-17	0.035081	-1.63832
ACA57_x_st	0.035106	0.103984
hsa-miR-518c-star_st	0.035173	0.115756
HBII-239_st	0.035488	0.0964236
ENSG00000238733_x_st	0.035716	-0.153402
ENSG00000251918_st	0.035747	0.145674
ENSG00000212611_st	0.035929	0.11257
hp_hsa-mir-4253_x_st	0.036007	0.165048
hsa-miR-3173-3p_st	0.036021	0.189845
hsa-miR-548b-3p_st	0.036096	0.107362
hsa-miR-194	0.036281	-1.47461
hsa-miR-662_st	0.036718	0.128681
hsa-miR-590-3p_st	0.036738	0.132601
hsa-miR-411_st	0.036773	0.160715
hp_hsa-mir-4742_st	0.036974	-0.140767
hsa-miR-126-3p	0.03717	-1.01716
ENSG00000252372_st	0.037273	0.152716
hp_hsa-mir-92b_st	0.0373	-0.160132
hp_hsa-mir-579_x_st	0.037386	0.078253
ENSG00000238686_st	0.037662	0.422325
hp_hsa-mir-1270-1_s_st	0.037795	-0.142862
hsa-miR-1283_st	0.037967	0.130508
hsa-miR-455-5p_st	0.038074	0.170841
hp_hsa-mir-608_st	0.038399	0.137228
ENSG00000238318_st	0.038413	0.130921
14qII-20_x_st	0.039166	0.124879
hsa-miR-4315_st	0.039239	-0.115815
U70C_x_st	0.039432	0.132943
hp_hsa-mir-676_st	0.039496	0.117044
hp_hsa-mir-524_st	0.03957	0.127513
ENSG00000201316_st	0.039614	0.129814
ENSG00000238579_x_st	0.039812	-0.131848
ENSG00000221044_st	0.040024	-0.109057
hsa-miR-4257_st	0.040893	0.118155
hsa-miR-3146_st	0.041013	-0.124599
hp_hsa-mir-19b-1_x_st	0.041126	-0.137685
hp_hsa-mir-3676_st	0.041143	0.114513
hp_hsa-mir-1202_st	0.041211	0.115774
ENSG00000200536_st	0.041295	-0.13281
hsa-miR-340-star_st	0.0413	0.130429
ENSG00000200150_x_st	0.041325	0.136813
hp_hsa-mir-4457_st	0.041426	0.101654
hsa-miR-2116-star_st	0.041459	0.161908
hp_hsa-mir-551b_st	0.041512	0.127727
ACA9_st	0.041522	0.0948456
spike_in-control-8_st	0.041773	0.111366
hsa-miR-4659a-5p_st	0.041923	0.116901
ENSG00000252022_st	0.042009	-0.0908664
ENSG00000238752_st	0.042238	0.226301
ENSG00000238806_x_st	0.042422	0.127619
hsa-miR-2682-star_st	0.04248	0.130918
ENSG00000238652_st	0.042846	0.129907
hsa-miR-493-star_st	0.042912	-0.123125
hp_hsa-mir-4634_st	0.043166	0.248335
ENSG00000199566_st	0.043426	0.107541
U3_s_st	0.043435	0.106302
hsa-miR-4700-3p_st	0.043709	-0.104692
hsa-miR-4774-3p_st	0.043713	0.148339
hp_hsa-mir-1260_st	0.044131	0.160099
hsa-miR-9-star_st	0.04428	0.138305
hsa-miR-525-5p_st	0.044481	0.0937816
hsa-miR-4424_st	0.044797	-0.132387
ENSG00000212383_x_st	0.044981	0.152259
hp_hsa-mir-185_x_st	0.04501	-0.19299
hp_hsa-mir-943_st	0.045019	0.141844
HBII-13_x_st	0.045148	0.143874
hsa-miR-3646_st	0.045267	0.120834
hp_hsa-mir-519a-1_x_st	0.045324	0.140129
hsa-miR-4521_st	0.045353	-0.130762
ENSG00000238313_x_st	0.045403	-0.130031
U87_s_st	0.045517	-0.119359
ENSG00000252213_st	0.045558	0.113519
hp_hsa-mir-3910-2_x_st	0.045887	-0.134592
hsa-miR-3125_st	0.046041	-0.0950223
hp_hsa-mir-3180-4_s_st	0.046048	0.135837
ENSG00000221332_st	0.046457	0.0997824
ENSG00000238798_x_st	0.046619	0.102228
hp_hsa-mir-4485_st	0.04695	0.143702
hp_hsa-mir-548s_st	0.047138	-0.0918159
U22_st	0.047549	0.187754
hsa-miR-4641_st	0.047604	0.115603
hsa-miR-517c_st	0.04773	0.130098
hp_hsa-let-7e_st	0.047859	0.12379
hsa-miR-142-5p_st	0.048013	0.150726
ENSG00000200130_x_st	0.048584	-0.148056
ACA58_x_st	0.048663	0.113669
hsa-miR-520c-5p_st	0.048705	0.119908
ENSG00000207171_x_st	0.048898	-0.133599
ENSG00000252740_st	0.048935	0.102438
hp_hsa-mir-1283-1_x_st	0.04901	-0.11242
hp_hsa-mir-3675_st	0.04922	0.122688
ENSG00000252551_x_st	0.049363	-0.152777
hp_hsa-mir-202_st	0.049436	-0.135487
hp_hsa-mir-3118-4_x_st	0.04979	0.0931645
hsa-miR-1273f_st	0.049866	-0.103738
hp_hsa-mir-3926-1_st	0.049891	0.158581
U53_st	0.05002	0.109263
hp_hsa-mir-3689d-2_s_st	0.050027	0.152734
hp_hsa-mir-596_st	0.050161	0.150322
ENSG00000206913_st	0.050215	0.132005
hsa-miR-105-star_st	0.050468	0.180823
ENSG00000207215_st	0.050518	0.110848
ENSG00000252689_st	0.050839	0.110652
ENSG00000200237_st	0.051101	0.128838
ENSG00000238685_x_st	0.051141	-0.0999544
hsa-miR-508-5p_st	0.051238	0.187971
hsa-miR-4740-3p_st	0.051254	0.118274
hsa-miR-3668_st	0.05129	0.133382
ENSG00000201898_x_st	0.05129	-0.110167
hp_hsa-mir-3156-3_x_st	0.05166	0.120058
hsa-miR-138-1-star_st	0.051896	0.145928
hp_hsa-mir-302c_x_st	0.051966	-0.125109
hp_hsa-mir-4509-1_s_st	0.05211	0.146111
ENSG00000251918_x_st	0.05239	-0.0988237
hp_hsa-mir-3714_st	0.052431	0.144816
hp_hsa-mir-107_st	0.052441	-0.121471
ENSG00000238900_x_st	0.052652	0.122828
ENSG00000238852_st	0.052763	0.327628
hsa-miR-126_st	0.052884	-1.90786
hsa-miR-26a_st	0.053124	-2.10959
ACA39_st	0.053351	0.171611
spike_in-control-23_st	0.053448	0.38658
hsa-miR-4697-5p_st	0.053462	0.106357
ENSG00000212428_x_st	0.053464	-0.110872
HBII-82_st	0.053591	0.108052
ENSG00000207027_st	0.054045	0.107415
hp_hsa-mir-3152_st	0.054104	0.12264
hp_hsa-mir-4429_st	0.054137	0.125827
hp_hsa-mir-371_st	0.054157	-0.1192
hp_hsa-mir-889_st	0.054167	0.0952027
ENSG00000252193_x_st	0.05425	0.129952
hsa-miR-4422_st	0.0543	0.149042
hsa-miR-4446-5p_st	0.054441	0.124768
ENSG00000238775_x_st	0.054571	0.1688
hp_hsa-mir-345_st	0.05459	0.101824
hp_hsa-mir-4432_st	0.054625	0.117345
hsa-miR-363-star_st	0.054663	-0.120125
hp_hsa-let-7f-1_st	0.054731	0.0770182
hsa-miR-200c_st	0.054754	0.147085
hsa-miR-891a_st	0.054821	0.202731
ENSG00000238311_x_st	0.054858	0.105849
hsa-miR-1227_st	0.055102	-0.0942762
hsa-miR-660_st	0.055112	-1.17351
hp_hsa-mir-1289-2_st	0.055172	-0.117757
hsa-miR-585_st	0.055235	0.147375
hsa-miR-1537_st	0.05544	-0.146125
hsa-miR-638_st	0.055485	0.986074
hp_hsa-mir-665_st	0.055705	0.099448
U36C_st	0.05571	-0.120924
ENSG00000212145_st	0.055821	-0.164731
hsa-miR-628-5p_st	0.056007	-0.162046
hp_hsa-mir-92a-1_x_st	0.056068	-0.144995
hsa-miR-4798-5p_st	0.056102	0.0991473
hp_hsa-mir-3648_st	0.056167	0.131278
ENSG00000212149_x_st	0.056196	-0.0999325
ENSG00000238690_st	0.056203	-0.137307
U73a_st	0.056304	-0.144538
hsa-let-7a_st	0.056566	-1.41191
ENSG00000206903_x_st	0.056581	0.134059
hp_hsa-mir-487a_st	0.056653	-0.0968534
hp_hsa-mir-668_st	0.056811	0.135555
hp_hsa-mir-4284_st	0.056879	0.146362
hp_hsa-mir-3130-2_s_st	0.057021	0.113494
hp_hsa-mir-483_st	0.057416	0.161369
ENSG00000251762_x_st	0.05754	0.118094
hp_hsa-let-7c_x_st	0.057561	-0.0942642
hsa-miR-4279_st	0.057568	0.0866854
hp_hsa-mir-4525_st	0.057855	0.108377
ENSG00000238807_st	0.057857	0.387335
hsa-miR-486-5p_st	0.058034	-1.72826
ENSG00000199392_st	0.058082	0.115132
hp_hsa-mir-4765_st	0.058618	-0.125671
hsa-miR-1231_st	0.058645	0.142697
hsa-miR-3926_st	0.059058	0.112844
hp_hsa-mir-466_st	0.059294	0.120305
AFFX-r2-Ec-c2-bioB-M_at	0.059673	0.66433
hsa-miR-4661-5p_st	0.059744	0.148594
ENSG00000239170_x_st	0.059794	0.140417
hsa-miR-3928_st	0.059801	-0.116006
hp_hsa-mir-23b_st	0.060372	0.136641
ENSG00000238807_x_st	0.060431	0.287142
ENSG00000238488_x_st	0.060673	0.0982601
hsa-miR-1287_st	0.060734	-0.123345
ENSG00000238906_x_st	0.061056	0.136138
14qII-28_x_st	0.061146	0.124214
hsa-miR-4783-3p_st	0.061312	0.125503
hp_hsa-mir-595_st	0.061313	0.107752
ENSG00000238506_st	0.061423	0.107416
ENSG00000239035_x_st	0.061444	0.128255
AFFX-r2-Ec-c3-bioB-M_at	0.061559	0.629721
hp_hsa-mir-4770_st	0.061921	-0.13436
hsa-miR-4671-5p_st	0.061971	0.121893
hsa-miR-143_st	0.062023	-1.50781
ACA47_x_st	0.06205	0.159132
hsa-miR-92b_st	0.0621	-0.494422
hp_hsa-mir-3198-2_s_st	0.062105	-0.117941
hsa-miR-4290_st	0.062113	0.124757
hsa-miR-4439_st	0.062398	0.14228
hsa-miR-576-5p_st	0.062822	0.192229
ENSG00000239089_x_st	0.062935	-0.117658
hp_hsa-mir-578_st	0.063325	-0.0877592
ENSG00000252724_x_st	0.063747	0.11679
hp_hsa-mir-147b_x_st	0.064069	0.11029
ENSG00000252531_st	0.064195	-0.129284
hp_hsa-mir-450a-1_st	0.064379	-0.0961627
hsa-miR-363_st	0.064408	-1.56392
hp_hsa-mir-1225_st	0.064713	0.0954222
hsa-miR-2355-5p_st	0.06488	-0.115355
hp_hsa-mir-548h-3_st	0.065173	-0.135322
hsa-miR-4694-5p_st	0.065179	0.116291
hsa-miR-4694-3p_st	0.065219	0.12741
hsa-miR-4510_st	0.065298	-0.152149
hsa-miR-23c_st	0.065491	0.155015
ENSG00000252265_s_st	0.065545	0.0942876
ENSG00000239154_st	0.065567	1.1728
hp_hsa-mir-3960_st	0.065577	0.413737
ENSG00000238351_st	0.065616	-0.105364
hsa-miR-3126-3p_st	0.065681	0.134024
ENSG00000238832_st	0.06584	0.147717
hsa-miR-556-3p_st	0.065979	-0.181446
hsa-miR-369-3p_st	0.066003	-0.0949266
hsa-miR-634_st	0.066525	0.155891
hsa-miR-3689a-3p_st	0.066527	-0.134141
hp_hsa-mir-4665_st	0.066753	0.132364
ENSG00000239130_x_st	0.067524	0.18464
hsa-miR-3145-5p_st	0.067721	-0.330026
hsa-miR-10b-star_st	0.067775	0.129448
hp_hsa-mir-4474_st	0.068145	0.118722
14qII-23_x_st	0.068274	-0.0905923
SNORA38B_s_st	0.068975	0.096295
hp_hsa-mir-27a_st	0.069233	-0.0941643
spike_in-control-7_st	0.069261	0.13601
hsa-miR-5047_st	0.069352	0.0949221
hsa-miR-15a_st	0.069416	-1.75475
hp_hsa-mir-1285-2_x_st	0.070042	0.103971
ENSG00000238938_x_st	0.070188	-0.132388
ENSG00000251925_s_st	0.070237	-0.0950048
hsa-miR-466_st	0.07036	0.137833
ENSG00000252566_x_st	0.07062	0.107978
ENSG00000238843_st	0.070672	-0.111705
hp_hsa-mir-450b_st	0.07071	-0.140446
hsa-miR-550b_st	0.070732	0.199932
hsa-miR-4687-5p_st	0.07083	0.174458
HBI-61_s_st	0.070848	0.0947897
hp_hsa-mir-3657_st	0.070991	-0.141602
U75_x_st	0.071039	0.122391
ENSG00000252985_x_st	0.071228	-0.114836
hp_hsa-mir-452_st	0.071322	-0.0811088
ENSG00000238878_x_st	0.071349	-0.13758
ENSG00000238984_st	0.071375	0.0797493
hp_hsa-mir-4257_st	0.071577	0.133096
hp_hsa-mir-3941_st	0.072008	-0.0986416
hsa-miR-16_st	0.072053	-1.95651
hsa-miR-631_st	0.072272	0.113685
ENSG00000251866_st	0.072342	0.100445
hp_hsa-mir-4268_st	0.072612	0.144816
hsa-miR-30e_st	0.072763	-1.2176
hsa-miR-573_st	0.073083	0.0992224
hsa-miR-4307_st	0.073388	-0.107221
ENSG00000212615_x_st	0.073435	-0.0935188
hsa-miR-330-3p_st	0.073758	0.123914
hp_hsa-mir-4777_st	0.073795	0.102531
ENSG00000212458_st	0.073807	0.0974016
hsa-miR-3913-3p_st	0.073916	0.103311
hp_hsa-mir-532_st	0.073925	-0.188394
hsa-miR-498_st	0.073996	0.111968
hsa-miR-4743_st	0.074232	0.125613
hsa-miR-212_st	0.074243	0.156818
AFFX-r2-Ec-c1-bioB-M_at	0.074261	0.622514
ENSG00000251987_st	0.074339	-0.113978
hp_hsa-mir-4758_x_st	0.074632	-0.0928308
hsa-miR-3907_st	0.074704	0.0944081
hp_hsa-mir-4516_st	0.074951	0.124417
hsa-miR-30e-star_st	0.075252	0.095831
AFFX-r2-Ec-c2-bioB-5_at	0.076077	0.653339
hp_hsa-mir-569_st	0.076215	0.106174
ENSG00000239000_st	0.076217	0.0956657
hp_hsa-mir-1248_s_st	0.076295	-0.136446
hsa-miR-490-5p_st	0.076308	-0.0899456
hp_hsa-mir-518c_st	0.076687	-0.131778
hp_hsa-mir-4252_st	0.077513	-0.126838
hsa-miR-1470_st	0.077588	0.13837
ENSG00000253090_x_st	0.077887	0.137575
hsa-miR-219-1-3p_st	0.078095	0.125115
hsa-miR-510_st	0.078217	0.11977
hp_hsa-mir-3935_st	0.078241	-0.108116
HBI-61_st	0.078271	0.0638426
U17b_x_st	0.078313	0.134655
14qII-5_x_st	0.078388	-0.107246
hsa-miR-4772-3p_st	0.078393	0.117732
HBII-85-29_x_st	0.078528	0.128128
hp_hsa-mir-649_st	0.078536	0.120028
U30_x_st	0.078567	-0.0978496
hp_hsa-mir-646_st	0.078611	0.160555
hp_hsa-mir-4659b_st	0.078621	0.101403
hsa-miR-512-3p_st	0.078781	-0.314655
ENSG00000252985_st	0.079291	0.138172
hsa-miR-4282_st	0.079546	0.071338
U100_st	0.079812	0.107381
hsa-miR-3150b-3p_st	0.079905	-0.10416
hp_hsa-mir-4487_x_st	0.079937	-0.112088
hp_hsa-mir-488_st	0.080136	0.0979745
hp_hsa-mir-1278_x_st	0.080177	0.082301
hsa-miR-767-5p_st	0.08031	-0.0891917
hsa-miR-548c-3p_st	0.080334	-0.107924
ENSG00000207516_x_st	0.080437	0.144577
ENSG00000252190_st	0.080871	0.0908424
spike_in-control-2_st	0.080946	0.20701
hp_hsa-mir-548x_x_st	0.081433	0.142598
U67_st	0.081926	-0.10003
ENSG00000252110_st	0.081965	-0.108155
hsa-miR-744_st	0.082115	0.868454
hsa-miR-1260_st	0.082145	0.123229
hp_hsa-mir-9-3_st	0.082243	0.191066
U98b_x_st	0.082357	-0.0890402
AFFX-hum_alu_st	0.082503	1.3335
hsa-let-7i-star_st	0.082588	-0.126058
hp_hsa-mir-4480_st	0.082922	-0.114129
ENSG00000239159_x_st	0.082952	-0.0962541
hsa-miR-4485_st	0.083096	0.145751
ENSG00000252981_st	0.083235	0.0934212
hsa-miR-454_st	0.083368	-0.145797
ENSG00000252668_st	0.083482	0.107234
ACA16_x_st	0.08392	-0.109467
ENSG00000238994_st	0.083932	-0.12578
ENSG00000212391_st	0.084051	-0.121832
HBII-52-36_x_st	0.084176	-0.102479
HBII-85-17_x_st	0.084503	-0.0898065
ENSG00000238804_x_st	0.084959	0.10821
hsa-miR-3914_st	0.084989	-0.114306
hsa-miR-4722-3p_st	0.085177	0.175926
ENSG00000239111_x_st	0.085204	-0.11616
hp_hsa-mir-4445_st	0.08526	-0.130242
hsa-miR-615-3p_st	0.085323	0.108915
hp_hsa-mir-4263_st	0.085416	-0.110388
hsa-miR-186-star_st	0.085571	0.0996887
hp_hsa-mir-658_st	0.086197	0.163231
hp_hsa-mir-4773-2_s_st	0.086314	0.110588
U83A_x_st	0.086355	0.138149
hsa-miR-181a-2-star_st	0.086464	0.143714
ENSG00000238897_x_st	0.086498	0.0982273
AFFX-r2-Ec-c1-bioB-5_at	0.086671	0.647191
U31_st	0.086727	0.092258
AFFX-HUMRGE/M10098_3_st	0.086907	0.389619
hsa-miR-596_st	0.08709	0.173292
hsa-miR-25-star_st	0.087118	-0.14147
hsa-miR-532-5p_st	0.087168	-1.09864
hp_hsa-mir-515-1_s_st	0.087458	-0.103728
ENSG00000199633_x_st	0.087554	0.105641
hsa-miR-421_st	0.087746	-0.23464
ACA5b_x_st	0.087909	0.0949349
ENSG00000239132_st	0.087937	-0.0889759
hsa-miR-621_st	0.087995	0.0950254
ENSG00000239031_x_st	0.088004	0.117518
hsa-miR-100-star_st	0.088009	-0.121844
ENSG00000238314_st	0.088011	-0.120468
AFFX-r2-Ec-c1-bioC-5_at	0.08813	0.52771
hp_hsa-mir-4711_st	0.088177	0.14983
spike_in-control-45_st	0.088194	0.078494
hsa-miR-4445_st	0.088266	-0.116157
ENSG00000238314_x_st	0.088371	-0.0908172
ENSG00000251818_st	0.088792	0.0891044
hsa-miR-4753-3p_st	0.088793	0.125001
ENSG00000238732_x_st	0.08883	-0.130767
hsa-miR-620_st	0.089135	0.117995
hp_hsa-mir-4469_st	0.089372	0.121315
hsa-miR-27a_st	0.089462	-1.32377
hp_hsa-mir-548ad_x_st	0.089726	0.0951498
U15B_st	0.089871	0.122309
hsa-miR-4661-3p_st	0.090161	0.0989869
hp_hsa-let-7a-1_x_st	0.090181	0.135232
hp_hsa-mir-4290_st	0.090326	0.105871
ENSG00000238761_x_st	0.090514	0.108276
hp_hsa-mir-4786_st	0.090578	-0.0816163
hsa-miR-500a-star_st	0.090597	-0.858648
ENSG00000238503_x_st	0.090608	0.124936
hp_hsa-mir-1307_st	0.090634	0.0917878
ENSG00000238645_x_st	0.090707	0.184387
U25_st	0.090774	0.0900913
hp_hsa-mir-186_st	0.090815	0.141148
hp_hsa-mir-597_st	0.090827	-0.162556
ENSG00000206878_st	0.090912	0.0900276
hsa-miR-3132_st	0.091864	0.108436
ENSG00000252543_st	0.092081	0.834098
hp_hsa-mir-9-2_x_st	0.092112	-0.0772344
ENSG00000238297_st	0.092382	0.150181
hp_hsa-mir-193a_st	0.092503	0.184646
ENSG00000212378_s_st	0.092579	0.125648
hp_hsa-mir-1285-2_st	0.092844	0.0894472
ENSG00000238729_st	0.092956	-0.106491
hp_hsa-mir-4737_x_st	0.093244	0.120743
hsa-miR-4714-5p_st	0.093394	-0.131943
hp_hsa-mir-103b-1_x_st	0.0935	0.106079
ENSG00000239055_st	0.093634	0.33048
ENSG00000239024_x_st	0.094017	0.0841631
hp_hsa-mir-378c_st	0.094144	-0.128732
hp_hsa-mir-323b_st	0.094301	0.0953739
HBII-52-8_x_st	0.094546	0.0772242
ENSG00000223027_st	0.094711	0.129127
AFFX-r2-P1-c2-cre-3_at	0.094738	-0.08509
hsa-miR-4644_st	0.094939	-0.133868
ENSG00000201376_st	0.095263	-0.111727
hsa-miR-3941_st	0.095418	-0.103261
hsa-miR-342-3p_st	0.095681	-0.989403
AFFX-r2-Ec-c2-bioC-5_at	0.095858	0.49982
ENSG00000239041_x_st	0.096451	0.10071
U46_x_st	0.09656	-0.0963129
hsa-miR-26b_st	0.096587	-0.273506
hp_hsa-mir-378d-2_st	0.097202	0.0933299
hp_hsa-mir-1294_st	0.097234	0.11001
hsa-miR-4724-3p_st	0.097352	0.140827
hsa-miR-502-3p_st	0.097538	-0.950433
ENSG00000252787_st	0.097597	0.0595722
hp_hsa-mir-568_st	0.097939	0.130658
hp_hsa-mir-16-2_x_st	0.097969	-0.0837433
hp_hsa-mir-320b-2_st	0.098166	0.130601
ENSG00000251730_st	0.098665	-0.0836037
hsa-miR-196a_st	0.099349	-0.0981202
hsa-miR-4757-3p_st	0.09941	-0.110396
HBII-85-25_s_st	0.099634	0.116842
hsa-miR-30d_st	0.099873	-1.16041
ENSG00000238692_st	0.100009	-0.125066
ENSG00000238566_x_st	0.100304	-0.0893751
hsa-miR-4511_st	0.10032	-0.121578
ENSG00000221376_x_st	0.100327	0.114766
ENSG00000252365_st	0.100433	0.0992263
ENSG00000238507_st	0.100537	0.0872883
hp_hsa-mir-527_x_st	0.100632	0.110527
ENSG00000238343_st	0.101064	0.181298
hp_hsa-mir-1253_st	0.101468	0.101356
ENSG00000199894_st	0.101478	0.091677
hp_hsa-mir-4272_st	0.101579	0.110315
ENSG00000238475_st	0.101792	0.0967689
ENSG00000238851_st	0.101806	0.0882377
ENSG00000202189_x_st	0.101833	-0.0965537
ENSG00000238874_st	0.101929	0.111718
ENSG00000238753_x_st	0.102114	-0.0804309
ENSG00000238907_x_st	0.102137	0.129395
ENSG00000201199_s_st	0.102321	-0.151305
hp_hsa-mir-4746_st	0.10234	0.107436
hsa-miR-1197_st	0.102345	0.116419
AFFX-r2-Ec-c3-bioC-5_at	0.102423	0.49037
AFFX-r2-Ec-c3-bioB-5_at	0.102584	0.614521
hsa-miR-890_st	0.102614	0.0768604
hp_hsa-mir-564_st	0.10288	0.154614
hp_hsa-mir-4261_st	0.103008	0.0879775
HBII-52-14_x_st	0.103163	0.0905745
ENSG00000212302_x_st	0.103394	0.076264
hp_hsa-mir-103a-1_st	0.103404	0.0975109
hp_hsa-mir-20b_st	0.103451	-0.115397
ENSG00000212624_st	0.103536	0.100827
U70D_x_st	0.103724	0.0827301
ENSG00000252646_x_st	0.103854	0.121303
hp_hsa-mir-30c-2_x_st	0.103965	0.10443
ENSG00000253091_st	0.104006	0.105451
U68_st	0.104073	0.0667608
hp_hsa-mir-3591_st	0.104091	0.120949
SNORA11B_x_st	0.104858	0.0899332
hsa-miR-26a-2-star_st	0.104906	0.0932868
HBII-296B_x_st	0.104964	0.081569
hsa-miR-3978_st	0.105037	0.0965866
hp_hsa-mir-4700_st	0.105147	0.0710679
ENSG00000238995_st	0.105216	0.101169
ENSG00000212363_x_st	0.105308	-0.135231
hsa-miR-548ah_st	0.105347	0.091866
ENSG00000212553_x_st	0.105421	-0.10434
hp_hsa-mir-371b_st	0.105887	0.121928
hp_hsa-mir-301a_st	0.105908	0.0988533
hsa-miR-331-5p_st	0.105924	-0.185253
hsa-miR-2277-3p_st	0.105994	0.112296
AFFX-r2-P1-c1-cre-3_at	0.106125	-0.08721
hsa-miR-1273_st	0.106207	-0.0924173
spike_in-control-38_st	0.106298	-0.0996852
hsa-miR-4461_st	0.10648	0.0751531
hp_hsa-mir-4632_st	0.106506	0.101116
ENSG00000252109_st	0.106655	0.124885
ENSG00000221673_st	0.106669	0.115092
hsa-miR-577_st	0.106862	-0.0891233
hp_hsa-mir-517c_x_st	0.107019	0.102077
HBII-52-35_x_st	0.107402	-0.0727992
ENSG00000238537_st	0.107438	0.0805733
spike_in-control-44_st	0.108304	0.0974483
hsa-miR-4300_st	0.10848	0.0848369
hsa-miR-29a_st	0.108818	-0.995375
ENSG00000252388_st	0.109338	0.101863
hp_hsa-mir-4433_st	0.109357	0.105882
ENSG00000238760_x_st	0.10982	-0.106877
ENSG00000238748_st	0.109972	0.0753264
hsa-miR-548v_st	0.110091	-0.110009
hp_hsa-mir-2113_st	0.110108	0.110428
hsa-miR-651_st	0.110538	0.0788335
hp_hsa-mir-431_st	0.110629	0.0781849
hsa-miR-302d_st	0.110673	0.117705
hp_hsa-mir-10a_st	0.110902	0.112793
ENSG00000212593_x_st	0.111067	0.0581782
ENSG00000239025_x_st	0.111452	-0.0926636
ENSG00000238910_st	0.111456	0.108563
hsa-miR-4766-5p_st	0.11153	0.128214
hsa-miR-4642_st	0.111636	0.104739
ENSG00000221611_st	0.111696	0.104558
hsa-miR-200a_st	0.111871	0.0815201
hsa-miR-518d-3p_st	0.111964	-0.102862
ENSG00000212414_x_st	0.112289	-0.0905602
ENSG00000251940_st	0.112326	0.646834
ENSG00000221245_st	0.112624	0.127519
hsa-miR-4252_st	0.112865	0.130423
U29_st	0.113071	-0.0757122
hsa-miR-939_st	0.113128	0.154204
hsa-miR-516a-3p_st	0.113193	-0.102506
HBII-108_st	0.113218	0.0886954
hp_hsa-mir-548g_x_st	0.113619	-0.0813847
hsa-miR-1972_st	0.113644	0.142254
hsa-miR-664_st	0.113791	0.105921
hsa-miR-182-star_st	0.113802	-0.0935262
snR39B_st	0.113914	-0.0736611
hsa-miR-1911-star_st	0.114029	-0.0836047
hp_hsa-mir-129-1_x_st	0.114039	0.0958396
ENSG00000238520_st	0.114081	0.0883461
ENSG00000200063_st	0.11422	0.138948
hsa-miR-4669_st	0.114311	0.141078
hp_hsa-mir-1909_st	0.114402	-0.120587
hsa-miR-29c_st	0.114617	-0.313451
ENSG00000238824_x_st	0.11475	0.100317
hp_hsa-mir-548y_st	0.114913	0.103377
ENSG00000200753_x_st	0.115084	0.121601
hp_hsa-mir-27b_st	0.115236	0.108987
hp_hsa-mir-7-2_st	0.115358	0.116552
AFFX-r2-Ec-c2-bioC-3_at	0.115367	0.44251
ENSG00000252441_x_st	0.115582	-0.0928365
ENSG00000238341_st	0.115594	0.121507
14qII-7_st	0.115667	0.155567
hp_hsa-mir-4295_st	0.115711	-0.0970567
ENSG00000202449_st	0.115959	0.0876642
hsa-miR-3683_st	0.116153	-0.0996819
ENSG00000252683_st	0.11621	-0.0907922
hsa-miR-3136-3p_st	0.116453	0.0812728
AFFX-r2-P1-c3-cre-3_at	0.116498	-0.08794
ENSG00000202183_st	0.116751	-0.0997633
hsa-miR-10b_st	0.116793	-0.131201
ENSG00000199851_x_st	0.11687	0.0998835
hp_hsa-mir-3616_st	0.116994	0.134971
U86_st	0.117143	0.0860761
hp_hsa-mir-3140_st	0.117409	-0.0971675
hp_hsa-mir-7-1_st	0.117601	0.0811238
ENSG00000238988_x_st	0.117893	-0.098415
ENSG00000212533_s_st	0.118091	0.0964478
hsa-miR-4298_st	0.118119	0.321428
hsa-miR-552_st	0.118534	0.130057
SNORD121A_st	0.11854	0.0732285
hp_hsa-mir-4302_st	0.118709	0.0865212
ENSG00000202059_x_st	0.118789	-0.110642
hp_hsa-mir-1302-7_x_st	0.119083	0.0791409
hp_hsa-mir-4488_st	0.119171	0.109847
hsa-miR-19b_st	0.119443	-1.3259
hp_hsa-mir-503_st	0.119465	0.0799381
hp_hsa-mir-631_st	0.119543	0.0923428
hsa-miR-4764-5p_st	0.1199	-0.119288
hsa-miR-4265_st	0.119983	0.0999155
ENSG00000238891_x_st	0.120012	-0.117466
hp_hsa-mir-1183_st	0.120155	0.105156
hp_hsa-mir-3171_st	0.120663	0.088723
hp_hsa-mir-19b-2_x_st	0.120732	-0.0585784
ENSG00000238369_st	0.120758	-0.0900548
hp_hsa-mir-132_st	0.120784	-0.0939335
hsa-miR-4677-3p_st	0.120898	-0.0943621
hsa-miR-4637_st	0.12097	-0.111171
hsa-miR-19a_st	0.121212	-1.01126
ENSG00000212187_st	0.121443	-0.11903
hsa-miR-609_st	0.12169	0.0958641
hp_hsa-mir-580_st	0.122256	-0.0853715
hsa-miR-505-star_st	0.122345	-0.176639
hsa-miR-144-star_st	0.122597	0.161894
ENSG00000206785_s_st	0.12265	0.132853
hsa-miR-548h_st	0.123059	0.095453
hsa-miR-941_st	0.123089	0.100063
hsa-miR-2117_st	0.123096	0.0975686
hsa-miR-3681-star_st	0.123484	0.097224
hsa-miR-3647-3p_st	0.123503	0.128648
hp_hsa-mir-4255_st	0.123634	0.087192
hsa-miR-509-3-5p_st	0.124008	-0.0904188
hsa-miR-892b_st	0.124246	0.112805
hp_hsa-mir-762_st	0.12438	0.149669
ENSG00000252448_x_st	0.124591	-0.0969972
ENSG00000239103_st	0.124619	0.089599
hp_hsa-mir-3692_st	0.124766	0.0823322
hsa-miR-147b_st	0.125315	0.0878121
ENSG00000221043_st	0.125658	-0.142634
hsa-miR-431-star_st	0.125885	0.0873824
hp_hsa-mir-3138_st	0.126382	0.0864563
hp_hsa-mir-3142_st	0.126467	-0.0991868
ENSG00000252565_st	0.126909	-0.0703583
hp_hsa-mir-3146_st	0.127338	0.0883436
hp_hsa-mir-4524_st	0.127457	0.0904397
hp_hsa-mir-148a_x_st	0.127494	-0.0779321
hsa-miR-4526_st	0.127537	-0.117944
hsa-miR-3936_st	0.127547	0.118343
hp_hsa-mir-3927_st	0.127554	-0.104854
hp_hsa-mir-3664_st	0.127623	0.100752
hp_hsa-mir-4719_st	0.127892	0.126647
ENSG00000239013_x_st	0.127928	0.108269
hp_hsa-mir-606_st	0.128339	-0.0953278
hsa-miR-4291_st	0.128549	-0.111483
hp_hsa-let-7b_st	0.12888	0.125294
hp_hsa-mir-4539_x_st	0.12894	-0.119845
hsa-miR-381_st	0.128941	-0.0809236
U28_x_st	0.128996	-0.0910324
ENSG00000252127_x_st	0.129014	-0.0914171
hp_hsa-mir-504_st	0.129029	0.0992501
hp_hsa-mir-125b-2_x_st	0.129115	-0.0780877
hp_hsa-mir-4697_st	0.12922	0.104527
hsa-miR-146b-3p_st	0.129354	-0.0926433
ENSG00000252140_st	0.1294	0.105888
hsa-miR-507_st	0.129519	0.0902829
hp_hsa-mir-4760_st	0.129696	-0.133487
U49A_x_st	0.130064	0.125101
hsa-miR-548aa_st	0.130268	0.193417
hsa-miR-19b-2-star_st	0.130305	0.0983858
hp_hsa-mir-497_st	0.130359	0.115395
hsa-miR-148b_st	0.130403	-0.42109
hsa-miR-376a_st	0.130621	-0.129174
hp_hsa-mir-124-1_st	0.130918	-0.107579
ENSG00000252016_st	0.131029	-0.104511
hsa-miR-330-5p_st	0.131106	-0.0841091
hsa-miR-3909_st	0.131162	-0.112476
hp_hsa-mir-92a-2_st	0.131165	0.0826761
ENSG00000212432_s_st	0.131348	0.0827683
ACA22_s_st	0.131505	0.0876107
hp_hsa-mir-1184-1_s_st	0.13164	-0.106422
ENSG00000238433_x_st	0.131754	0.112886
hp_hsa-mir-548f-4_x_st	0.131771	-0.08879
ENSG00000212378_st	0.131905	0.0942007
hp_hsa-mir-548f-5_st	0.131923	-0.104054
ENSG00000238480_x_st	0.132199	0.13365
ENSG00000238715_st	0.132219	-0.103057
ENSG00000212383_st	0.132378	-0.141902
ENSG00000200112_st	0.132379	-0.0918543
hsa-miR-222_st	0.132403	-1.38529
hsa-miR-764_st	0.132439	0.198615
ACA36B_st	0.132792	-0.103546
hsa-miR-4683_st	0.132844	0.0828542
hsa-miR-4666-5p_st	0.133099	0.0844073
HBII-85-19_x_st	0.133206	0.0911419
ENSG00000238661_x_st	0.133276	0.117583
hp_hsa-mir-1256_st	0.133931	-0.0737849
AFFX-r2-Ec-c1-bioC-3_at	0.133975	0.44171
hp_hsa-mir-4500_st	0.134118	0.0883549
hsa-miR-362-5p_st	0.134158	0.150967
ENSG00000207118_x_st	0.134281	-0.0889978
hp_hsa-mir-3689f_x_st	0.134471	-0.0807738
hp_hsa-mir-4435-2_s_st	0.134602	-0.0839226
hp_hsa-mir-1292_st	0.134612	0.0915845
hp_hsa-mir-1269_x_st	0.134702	-0.0906475
hp_hsa-mir-4787_st	0.134927	0.161933
ACA67B_x_st	0.134931	-0.105259
hsa-miR-30a_st	0.135005	-0.526859
hp_hsa-mir-298_st	0.135305	-0.0898347
hp_hsa-mir-4801_st	0.135362	0.0959652
ENSG00000251911_st	0.135629	-0.0988053
ENSG00000238296_st	0.135655	0.156298
ENSG00000238974_x_st	0.135661	0.0841738
hp_hsa-mir-4467_st	0.135853	0.111851
hp_hsa-mir-3654_st	0.135937	0.0907634
U83A_st	0.135992	0.0838209
ENSG00000239020_st	0.135997	-0.108091
hsa-miR-4494_st	0.135999	-0.0893384
hsa-miR-4732-5p_st	0.136177	0.138525
hp_hsa-mir-1278_st	0.136211	0.113397
hp_hsa-mir-4477b_x_st	0.136371	0.153597
ENSG00000200206_x_st	0.136414	-0.0758282
hp_hsa-mir-32_st	0.136565	0.115958
ENSG00000251866_x_st	0.13735	0.0976874
hp_hsa-mir-320c-2_st	0.137657	0.112712
hp_hsa-mir-4679-2_s_st	0.13774	0.134052
ENSG00000238575_st	0.138024	-0.0833171
gi555853_copy4_st	0.13809	0.414263
ENSG00000238459_x_st	0.138137	-0.102563
ENSG00000239031_st	0.138766	0.151031
ENSG00000212528_st	0.13882	-0.076162
hp_hsa-mir-20a_st	0.138823	-0.0854129
hsa-miR-3201_st	0.138872	-0.542616
hp_hsa-mir-449c_st	0.139252	0.101898
hp_hsa-mir-3148_st	0.139403	-0.0979592
hsa-miR-3117-5p_st	0.139418	-0.104473
ENSG00000212284_x_st	0.139489	0.0946201
ENSG00000252228_x_st	0.139758	0.0961201
ENSG00000238734_x_st	0.139942	-0.0711089
ENSG00000252392_st	0.140032	0.0902577
hsa-miR-4651_st	0.140129	0.486915
hsa-miR-3139_st	0.140371	-0.0743475
hp_hsa-mir-591_st	0.140512	-0.0851337
ENSG00000238896_st	0.140684	0.0937549
hsa-miR-4802-5p_st	0.140779	0.0846276
ENSG00000251715_st	0.14093	-0.090454
hsa-miR-297_st	0.141147	0.106889
hp_hsa-mir-182_st	0.141155	-0.13872
hp_hsa-mir-1204_st	0.141819	-0.0904977
hsa-miR-128_st	0.141984	-0.342209
hp_hsa-mir-4471_st	0.142803	0.0660569
14qI-6_st	0.142885	0.102337
ENSG00000238736_x_st	0.143091	0.078876
hp_hsa-mir-24-2_x_st	0.143263	0.113704
hp_hsa-let-7g_st	0.143267	-0.0829529
ENSG00000239064_x_st	0.143292	0.078866
hsa-miR-569_st	0.143499	-0.12261
hsa-miR-3144-3p_st	0.143615	0.102853
hp_hsa-mir-3135b_st	0.143686	0.0645433
hsa-miR-3607-5p_st	0.143982	-0.101825
hp_hsa-mir-4730_st	0.144266	0.0923036
hp_hsa-mir-4729_st	0.144548	0.0929101
hp_hsa-mir-519e_x_st	0.144889	-0.0791621
ENSG00000251805_x_st	0.145124	0.0984662
hp_hsa-mir-636_st	0.145205	-0.0767813
ENSG00000252258_st	0.145388	-0.0816716
hp_hsa-mir-3150a_st	0.145442	0.113363
ENSG00000207147_st	0.145461	0.0665652
hsa-miR-518e-star_st	0.145609	-0.0879491
ENSG00000212517_st	0.145707	0.0722413
ENSG00000238963_x_st	0.145989	-0.0973392
ENSG00000238321_x_st	0.145997	0.179614
hsa-miR-450b-5p_st	0.14607	0.120553
ENSG00000238309_st	0.146591	0.106444
hsa-miR-29c-star_st	0.146663	0.0674095
hp_hsa-mir-23c_st	0.146792	0.0960886
hsa-miR-4529-5p_st	0.146992	0.0999083
hsa-miR-4431_st	0.147091	0.116166
ENSG00000238946_x_st	0.147128	0.101905
hp_hsa-mir-3194_st	0.14713	0.0756166
ENSG00000238712_x_st	0.147311	0.123317
ENSG00000252799_s_st	0.147855	-0.0707274
hsa-miR-4783-5p_st	0.148012	-0.0964075
hsa-miR-10a-star_st	0.148059	0.115245
hp_hsa-mir-4294_st	0.148474	0.0963186
hsa-miR-450a_st	0.148623	0.104407
hp_hsa-mir-450a-2_st	0.14866	-0.108984
ACA37_x_st	0.148705	0.077284
hp_hsa-mir-3910-2_s_st	0.148715	0.104113
ENSG00000238492_x_st	0.14877	0.112071
hsa-miR-1238_st	0.148798	0.125526
hp_hsa-mir-4264_st	0.149137	-0.10802
ENSG00000238608_st	0.149876	0.110123
ENSG00000252709_st	0.150321	-0.0909858
ENSG00000207444_x_st	0.150471	0.070615
hsa-miR-4649-5p_st	0.150549	0.167796
ENSG00000201368_st	0.150564	0.104882
hsa-miR-575_st	0.150631	-0.0909385
ENSG00000212502_x_st	0.150744	0.0934198
hsa-miR-425-star_st	0.15093	0.313802
hp_hsa-mir-378b_st	0.150951	0.101188
hp_hsa-mir-4641_st	0.150971	-0.0825881
U59B_st	0.151025	-0.141119
hp_hsa-mir-920_st	0.151056	0.0722656
hp_hsa-mir-3173_st	0.151111	-0.0818996
ENSG00000252040_x_st	0.15137	0.0930263
hp_hsa-mir-4716_st	0.151466	0.0729342
hsa-miR-501-5p_st	0.151505	-0.0933531
hsa-miR-601_st	0.151529	-0.0649816
hsa-miR-302b_st	0.151668	-0.113356
hp_hsa-mir-548i-2_x_st	0.1518	0.0774409
hsa-miR-1976_st	0.151817	0.105646
hsa-miR-377_st	0.15184	0.101413
ENSG00000221719_st	0.151896	0.0791651
hp_hsa-mir-323_st	0.152197	-0.108876
hsa-miR-4758-3p_st	0.152216	0.116828
hsa-miR-202-star_st	0.152335	0.184936
ENSG00000212490_x_st	0.152453	-0.0710951
ENSG00000238342_x_st	0.152557	0.137352
ENSG00000238583_st	0.152579	-0.0842066
hsa-miR-4491_st	0.152721	-0.104213
hsa-miR-545-star_st	0.15281	0.107051
hp_hsa-mir-4759_st	0.152839	0.135768
hp_hsa-mir-203_st	0.152852	0.0746035
hp_hsa-mir-214_st	0.153217	0.0685174
hp_hsa-mir-4731_st	0.153692	0.0890855
AFFX-r2-Ec-c3-bioC-3_at	0.153767	0.40032
hp_hsa-mir-628_st	0.153848	-0.101741
hp_hsa-mir-4456_st	0.154319	-0.0669308
U48_st	0.154413	-0.081786
HBII-52-2_st	0.154422	0.0653946
ENSG00000239095_x_st	0.154856	0.10542
ENSG00000238683_st	0.155057	-0.119114
hp_hsa-mir-548b_st	0.155258	0.109848
hTR_st	0.155486	0.12818
hp_hsa-mir-373_st	0.155503	0.105005
ENSG00000212148_x_st	0.155513	0.0859602
hp_hsa-mir-4487_s_st	0.155602	-0.151207
ENSG00000238325_st	0.15561	0.100438
hsa-miR-1265_st	0.155768	0.0837363
hp_hsa-mir-28_st	0.155977	0.0766746
hp_hsa-mir-548e_x_st	0.156081	-0.0925807
ENSG00000251709_x_st	0.156233	-0.0923266
ENSG00000252433_x_st	0.156653	-0.129155
ENSG00000239046_x_st	0.15688	0.0631243
ENSG00000202283_x_st	0.15722	0.0884764
gi555853_copy0_st	0.157221	0.409037
hsa-miR-3149_st	0.157253	-0.125564
hsa-miR-26b-star_st	0.15755	-0.208475
hp_hsa-mir-3155_st	0.157833	-0.0641445
ENSG00000238587_x_st	0.157867	0.0846674
hsa-miR-548k_st	0.157914	-0.0944085
ENSG00000238863_x_st	0.15799	-0.0796689
hp_hsa-mir-632_st	0.158052	-0.0981088
ENSG00000252840_x_st	0.15806	0.0673527
ENSG00000201448_x_st	0.15831	0.1041
ACA64_x_st	0.15839	0.101681
gi555853_copy6_st	0.158742	0.349457
ENSG00000199321_x_st	0.158792	0.0776398
ENSG00000252136_x_st	0.1589	0.0810774
hp_hsa-mir-1911_st	0.158914	0.0819255
hsa-miR-3157-3p_st	0.158943	0.208454
hp_hsa-mir-548t_x_st	0.159017	-0.0921118
hsa-miR-4306_st	0.159218	-0.763548
ENSG00000251833_st	0.159437	-0.0645115
ENSG00000212397_st	0.159798	0.150654
AFFX-r2-Ec-c3-bioB-3_at	0.16003	0.527075
ENSG00000207027_x_st	0.160063	-0.079824
hsa-miR-641_st	0.160126	-0.100075
hsa-miR-4775_st	0.160164	0.0902162
hsa-miR-4469_st	0.160261	0.0936902
hsa-miR-1253_st	0.160293	0.0822049
hp_hsa-mir-3157_st	0.160344	-0.102007
ENSG00000206901_x_st	0.161019	-0.0835033
hsa-miR-4520a-3p_st	0.16116	0.1626
hp_hsa-mir-581_st	0.161271	0.0698843
ENSG00000212608_st	0.1615	-0.0824005
ENSG00000238699_x_st	0.161574	-0.0762756
hsa-miR-2278_st	0.161585	-0.0863395
hp_hsa-mir-29a_x_st	0.161986	-0.0876375
hp_hsa-mir-22_st	0.162171	0.101128
ENSG00000239155_st	0.162211	0.359041
ENSG00000238673_st	0.162369	-0.0889294
hp_hsa-mir-21_st	0.162389	-0.0751796
ENSG00000199571_x_st	0.162464	-0.111713
ENSG00000206661_x_st	0.162485	0.065786
hsa-miR-4744_st	0.162814	-0.0939843
hsa-miR-653_st	0.16289	-0.0929399
hsa-miR-148a_st	0.163019	-0.225711
ENSG00000202216_st	0.163084	-0.147744
HBII-85-3_x_st	0.163356	0.0843958
hp_hsa-mir-30c-2_st	0.16346	0.1027
hp_hsa-mir-124-2_x_st	0.16372	0.111149
hp_hsa-mir-548a-2_x_st	0.163806	-0.0890459
hsa-miR-576-3p_st	0.163807	0.0915423
hsa-miR-450b-3p_st	0.163916	0.0936269
ENSG00000212445_st	0.164253	0.0702222
ENSG00000238983_st	0.164424	0.102323
hsa-miR-4691-5p_st	0.164448	0.0877508
ENSG00000238583_x_st	0.164585	-0.0863957
ACA13_st	0.164762	0.0959107
hp_hsa-mir-1304_st	0.164812	0.0772678
hp_hsa-mir-3152_x_st	0.164905	-0.0874082
AFFX-r2-Ec-c1-bioB-3_at	0.165074	0.527525
hsa-miR-550a-star_st	0.165082	0.111377
HBII-420_st	0.165085	-0.111392
hsa-miR-520a-3p_st	0.165242	-0.0851869
hsa-miR-28-3p_st	0.165245	0.28469
hp_hsa-mir-103a-2_x_st	0.1657	-0.0985175
ENSG00000251893_x_st	0.165719	0.0588897
hp_hsa-mir-548ak_x_st	0.165778	-0.109155
hsa-miR-1251_st	0.166017	0.1064
hp_hsa-mir-4318_st	0.166141	-0.0867693
hsa-miR-924_st	0.166304	-0.0946444
ENSG00000251848_x_st	0.166928	-0.105323
hp_hsa-mir-1244-2_s_st	0.167122	-0.0612229
hp_hsa-mir-181a-1_st	0.167495	0.0942033
hsa-miR-562_st	0.16776	-0.0725045
hp_hsa-mir-4660_st	0.167976	-0.0857365
hsa-miR-374a_st	0.168092	-0.0936314
hp_hsa-mir-671_st	0.168134	0.0842284
spike_in-control-4_st	0.168152	0.089341
hp_hsa-mir-4424_st	0.168182	0.103272
U108_st	0.168197	0.0913616
ENSG00000206637_x_st	0.168279	0.0913263
ENSG00000222588_s_st	0.168601	0.10323
hsa-miR-4701-5p_st	0.168649	0.109701
ENSG00000221125_st	0.168838	-0.0686241
hp_hsa-mir-548h-3_x_st	0.168987	0.0948717
hsa-miR-554_st	0.169183	0.0761565
hsa-miR-3653_st	0.16943	0.104315
hsa-miR-3976_st	0.169561	-0.136357
U89_st	0.170125	0.0725128
hsa-miR-29b_st	0.170268	-0.116998
hp_hsa-mir-3190_s_st	0.170516	-0.0723448
hsa-miR-210_st	0.171162	0.493837
ENSG00000238345_st	0.171984	0.0861046
hp_hsa-mir-4638_st	0.172019	0.0920087
hsa-miR-4726-3p_st	0.172042	0.0983947
hp_hsa-mir-4306_st	0.172253	-0.0874776
ENSG00000252170_st	0.173872	0.0827055
ENSG00000238951_x_st	0.17397	-0.0829102
ACA6_st	0.173981	0.0890346
hp_hsa-mir-1827_st	0.173998	-0.061628
hsa-miR-4434_st	0.174006	0.0950234
ACA58_st	0.174083	0.0782166
hsa-miR-4514_st	0.174172	-0.10458
ENSG00000251858_st	0.17461	0.082533
hsa-miR-378h_st	0.174656	-0.306245
HBI-36_st	0.17474	0.137568
ENSG00000201733_x_st	0.174745	0.0997712
HBI-115_st	0.17495	0.0815945
hsa-miR-3614-5p_st	0.174989	-0.0870182
hp_hsa-mir-4776-1_x_st	0.175223	-0.0854477
hsa-miR-34b-star_st	0.175358	-0.0859373
ENSG00000200897_x_st	0.175477	-0.0883203
ENSG00000238611_st	0.175507	0.148662
ENSG00000206603_st	0.175564	0.0761679
HBII-202_st	0.175791	-0.0897929
hsa-miR-548x_st	0.175986	0.30592
hsa-miR-93_st	0.17603	-1.03788
hsa-miR-23a_st	0.176036	-1.38015
ENSG00000238885_x_st	0.176044	-0.077967
hp_hsa-mir-3938_st	0.176091	-0.0801274
ENSG00000238718_st	0.176193	0.0693119
hp_hsa-mir-361_st	0.176379	-0.101798
ENSG00000238739_x_st	0.176581	-0.0916937
hp_hsa-mir-3179-1_s_st	0.176705	0.0765818
hsa-miR-548aj_st	0.176824	-0.156521
ACA46_st	0.176849	0.0899348
hsa-miR-4689_st	0.17685	0.174695
hsa-miR-130a_st	0.177154	-1.06902
hsa-miR-491-3p_st	0.177332	0.0823309
hp_hsa-mir-630_st	0.177387	0.0808622
hp_hsa-mir-548h-1_x_st	0.177416	0.087034
ENSG00000238769_st	0.177422	0.0774896
hp_hsa-mir-3134_st	0.177528	-0.0722464
ENSG00000206886_st	0.177577	0.086815
U49A_st	0.177592	-0.0860758
ENSG00000238931_x_st	0.177764	-0.0957151
hsa-miR-185_st	0.17797	-1.09103
ENSG00000239080_st	0.178014	0.190483
hsa-miR-4673_st	0.178071	-0.0910594
HBII-52-17_x_st	0.178111	0.110101
ENSG00000238856_x_st	0.178544	0.115782
ENSG00000239059_x_st	0.178597	0.0902538
ENSG00000238799_x_st	0.178646	0.0779321
hsa-miR-4666-3p_st	0.178742	-0.0882135
ENSG00000251740_st	0.178858	-0.0981188
hp_hsa-mir-30c-1_st	0.178934	-0.0821848
ENSG00000252119_st	0.179227	0.0641862
hsa-miR-1296_st	0.179231	0.0936234
hsa-miR-4707-5p_st	0.179456	0.617025
ENSG00000202389_st	0.179605	-0.0757314
hsa-miR-34a_st	0.180343	-0.0982124
ENSG00000238491_st	0.180362	-0.112934
ENSG00000238483_st	0.180474	-0.149476
hsa-miR-600_st	0.180638	0.101147
14qII-6_st	0.180699	0.0676053
hp_hsa-mir-320c-2_x_st	0.18138	0.152843
hp_hsa-mir-495_st	0.181414	0.0947524
hp_hsa-mir-4675_st	0.181657	0.0524758
hsa-miR-3123_st	0.181711	-0.102046
hp_hsa-mir-4699_st	0.18181	-0.106628
hsa-miR-4512_st	0.182107	0.087187
hp_hsa-mir-1234_st	0.182328	0.0898441
hsa-miR-4517_st	0.182463	0.13334
ENSG00000238763_x_st	0.182545	0.100742
HBII-52-13_x_st	0.182686	0.0687469
ENSG00000201811_st	0.183128	-0.112058
hsa-miR-532-3p_st	0.183238	0.120349
hsa-miR-4283_st	0.183434	-0.104554
hsa-miR-4302_st	0.183502	0.10278
ENSG00000221711_st	0.183509	-0.0871753
hsa-miR-4684-3p_st	0.183578	0.0864501
ENSG00000238620_x_st	0.183758	0.0635009
hsa-miR-4301_st	0.183813	-0.0663319
ENSG00000200538_x_st	0.183908	0.0717958
hsa-miR-4423-5p_st	0.18396	0.0986604
hsa-miR-4793-5p_st	0.184208	0.0910765
ACA67_x_st	0.18494	0.0773855
U18A_st	0.185032	-0.0827929
ACA66_st	0.185246	0.0754274
hsa-miR-1185_st	0.18543	0.112695
hsa-miR-4697-3p_st	0.185452	0.137718
hsa-miR-29b-1-star_st	0.18553	0.108548
hp_hsa-mir-548a-1_x_st	0.18558	-0.0777364
ENSG00000201810_st	0.18572	0.0663208
hsa-miR-3120-3p_st	0.185752	0.133473
hsa-miR-4698_st	0.186119	-0.0877646
U13_x_st	0.186173	-0.115191
hsa-miR-4328_st	0.186204	-0.0823557
ENSG00000212434_st	0.186225	-0.0719145
U96b_x_st	0.186239	-0.0649535
hsa-miR-135b-star_st	0.18628	0.0922209
hsa-miR-4524-star_st	0.186397	0.0943111
hsa-miR-1267_st	0.186644	-0.086507
ENSG00000238701_st	0.18673	0.0820715
ENSG00000253049_st	0.186856	0.0884756
hp_hsa-mir-198_st	0.186863	-0.0794027
hp_hsa-mir-340_st	0.186889	0.0685147
hp_hsa-mir-4708_st	0.187049	-0.0736239
ENSG00000252359_st	0.187148	0.0951833
HBII-295_st	0.187235	-0.067229
hsa-miR-4703-5p_st	0.187314	-0.0885109
hsa-miR-151-5p_st	0.187394	-1.10738
hsa-miR-1258_st	0.18768	0.0923794
hsa-miR-511_st	0.187783	-0.0623122
ACA45_x_st	0.187794	-0.100411
ENSG00000252238_st	0.187907	0.101819
ENSG00000253065_st	0.188102	0.0769865
ENSG00000238834_st	0.188788	-0.0937317
hsa-miR-940_st	0.188894	1.00767
hsa-miR-516a-5p_st	0.188956	0.0995864
ENSG00000222588_st	0.189307	0.0848347
ENSG00000252687_x_st	0.189347	0.0543344
hsa-miR-299-3p_st	0.189454	0.0794928
ENSG00000252384_st	0.189551	0.073463
ENSG00000221252_st	0.189583	0.0727605
hp_hsa-mir-562_st	0.1896	-0.0715115
ENSG00000238745_x_st	0.189609	0.103788
ENSG00000200072_st	0.189713	0.0957467
hp_hsa-mir-3065_s_st	0.189764	0.0762244
hsa-miR-122-star_st	0.19031	-0.0806281
ENSG00000200422_st	0.190329	0.0974537
U77_st	0.190521	-0.0569522
hp_hsa-mir-487b_st	0.190641	0.0915578
hp_hsa-mir-524_x_st	0.190656	0.0740859
hp_hsa-mir-3150b_st	0.190949	0.103638
HBII-316_st	0.190954	0.104978
hsa-miR-4263_st	0.191102	0.0623304
hsa-miR-181c_st	0.191155	0.0890178
ENSG00000201957_x_st	0.191221	-0.0773718
hp_hsa-mir-376a-1_x_st	0.19129	0.0868153
hp_hsa-mir-1538_st	0.1913	-0.0896253
hsa-miR-101_st	0.191593	-0.0944102
hp_hsa-mir-4277_st	0.191681	0.0793289
hsa-miR-21-star_st	0.191797	-0.0819267
ENSG00000201042_s_st	0.191888	0.0971833
ENSG00000252844_st	0.192351	0.0754095
ENSG00000206647_st	0.192493	0.0810606
ACA56_st	0.192567	-0.0628208
hp_hsa-mir-3155b_x_st	0.192636	0.0807567
hp_hsa-mir-1915_st	0.192786	0.109839
ENSG00000238430_st	0.192861	0.134023
hsa-miR-3937_st	0.1929	-0.251326
ENSG00000238838_st	0.192992	0.06796
hp_hsa-mir-1468_st	0.193104	-0.0800526
ENSG00000239008_x_st	0.193176	-0.0791482
hsa-miR-1226_st	0.193235	0.0533321
hp_hsa-mir-3939_st	0.193251	0.093783
hp_hsa-mir-548h-1_st	0.193276	0.096097
ENSG00000253090_st	0.193364	0.10371
hp_hsa-mir-4440_x_st	0.193451	-0.0800639
hsa-miR-107_st	0.193534	-1.0757
ENSG00000238901_x_st	0.193717	-0.0694043
ENSG00000222604_st	0.194086	0.0995397
hp_hsa-mir-555_st	0.19431	-0.0906602
ENSG00000252409_st	0.194314	0.0772222
ACA25_x_st	0.194368	-0.0778829
hsa-miR-4757-5p_st	0.19437	0.0698534
ENSG00000252071_x_st	0.194391	-0.0694322
ENSG00000238388_x_st	0.194421	0.308635
hp_hsa-mir-4781_st	0.194575	-0.0813074
ENSG00000238663_x_st	0.194618	0.0714383
hp_hsa-mir-4755_st	0.194724	0.0738872
hp_hsa-mir-1910_st	0.194739	0.0762943
hp_hsa-mir-3130-1_s_st	0.19495	-0.0811268
ENSG00000252904_st	0.195018	-0.0834394
ENSG00000252932_x_st	0.195041	-0.0688886
hsa-miR-1224-3p_st	0.195294	0.147903
hp_hsa-mir-1269b_st	0.195325	0.0718851
hp_hsa-mir-4799_st	0.195769	0.0802473
hsa-miR-1285_st	0.195972	-0.245597
hp_hsa-mir-1-2_x_st	0.196042	0.100773
U109_x_st	0.196081	0.0784052
ENSG00000252122_st	0.196538	0.0643798
ENSG00000252719_st	0.196675	0.107073
hp_hsa-mir-3917_st	0.197172	0.0857093
hp_hsa-mir-4720_st	0.197181	0.0923616
hsa-miR-429_st	0.197252	-0.0952838
hsa-miR-4449_st	0.197405	0.0991397
hsa-miR-323b-5p_st	0.197441	0.0800681
hp_hsa-mir-4655_st	0.197484	0.103646
hsa-miR-20b-star_st	0.1975	-0.0814253
hp_hsa-mir-639_st	0.197678	0.0739885
hp_hsa-mir-493_st	0.197922	0.0681059
ENSG00000201398_st	0.198421	0.0603256
hp_hsa-mir-519b_x_st	0.198488	0.0829037
hp_hsa-mir-4325_st	0.198508	0.0896484
hp_hsa-mir-640_st	0.198528	0.0901981
SNORD125_st	0.199037	-0.0892192
gi555853_copy9_st	0.19908	0.390831
ENSG00000252158_st	0.199153	-0.0937511
ENSG00000201542_st	0.199179	0.0789499
U50B_st	0.19943	-0.128428
HBII-52-9_x_st	0.199488	0.060575
hp_hsa-mir-875_st	0.199687	0.0794953
hp_hsa-mir-1254-2_x_st	0.199855	-0.0565216
ENSG00000252000_st	0.200078	0.0765982
hsa-miR-4463_st	0.200107	0.413998
hp_hsa-mir-1255b-2_st	0.200135	0.0790171
hsa-miR-4267_st	0.200142	0.0817817
hp_hsa-mir-297_st	0.20016	-0.081753
hsa-miR-4764-3p_st	0.200316	-0.0923514
hp_hsa-mir-4802_st	0.200325	-0.0835623
hp_hsa-mir-18a_x_st	0.200408	-0.0976936
ENSG00000238325_x_st	0.200443	0.133413
HBII-289_st	0.20081	0.0653678
hsa-miR-4472_st	0.201125	0.0779119
ENSG00000252792_x_st	0.201163	-0.0836739
hp_hsa-mir-369_st	0.20141	0.140289
ENSG00000199370_st	0.201464	0.0724747
hsa-miR-1286_st	0.201694	0.0795311
hsa-miR-1257_st	0.201789	-0.0879875
hsa-miR-199a-5p_st	0.201892	0.396504
hsa-miR-3945_st	0.202055	0.0989432
hp_hsa-mir-609_x_st	0.202079	-0.0686496
hp_hsa-mir-329-2_s_st	0.202115	0.10585
ENSG00000252502_x_st	0.202158	-0.0742497
hp_hsa-mir-518f_x_st	0.202171	0.0758224
hp_hsa-mir-652_x_st	0.202197	-0.100023
ENSG00000207100_x_st	0.202313	-0.0957261
ENSG00000206603_x_st	0.202485	0.084799
ENSG00000253004_st	0.20253	0.0548097
ENSG00000202498_x_st	0.202829	0.759744
hsa-let-7c_st	0.202863	-0.915793
hp_hsa-mir-337_x_st	0.203132	-0.0874038
hp_hsa-mir-376c_x_st	0.203166	0.0713051
hp_hsa-mir-4804_st	0.203317	0.0853639
ENSG00000252829_st	0.203534	-0.0755242
hsa-miR-3119_st	0.203615	0.0903501
hsa-miR-4633-3p_st	0.203901	0.121797
hsa-miR-103a_st	0.20438	-1.07149
ENSG00000238349_st	0.204558	0.09026
hp_hsa-mir-663b_st	0.204679	0.0594853
hsa-miR-382_st	0.204716	0.25278
hsa-miR-3074-3p_st	0.204905	-0.0808466
ENSG00000238991_st	0.204971	-0.0963568
hp_hsa-mir-4517_st	0.205217	-0.0852986
hp_hsa-mir-4440_st	0.205284	0.0637353
hsa-miR-1270_st	0.205286	-0.050072
hp_hsa-mir-585_st	0.205517	0.0540065
hsa-miR-2116_st	0.205564	0.0926361
14qI-1_st	0.205677	0.132154
hp_hsa-mir-548al_x_st	0.205689	0.0596289
hp_hsa-mir-4737_st	0.206066	-0.0781852
ENSG00000238588_st	0.206193	-0.0806587
hp_hsa-mir-4784_st	0.206259	-0.092965
hsa-miR-1244_st	0.20638	-0.0742996
hp_hsa-mir-133a-2_x_st	0.206401	-0.0703696
hp_hsa-mir-210_st	0.206559	0.111797
hsa-miR-1245_st	0.206659	-0.122813
hp_hsa-mir-514b_st	0.206742	0.0845306
hsa-miR-4448_st	0.207021	0.0937566
hp_hsa-mir-548t_st	0.207163	0.0663501
hsa-miR-4732-3p_st	0.207332	-0.158187
hp_hsa-mir-4435-1_s_st	0.207354	-0.0852614
ACA44_s_st	0.207614	-0.0621272
ENSG00000199851_st	0.20773	0.0787222
hsa-miR-4768-3p_st	0.207828	0.0785272
HBII-52-7_x_st	0.207854	-0.0852222
AFFX-r2-Ec-c2-bioB-3_at	0.208428	0.471565
hsa-miR-3162-3p_st	0.208845	0.210063
U26_st	0.208915	-0.125198
gi555853_copy8_st	0.208939	0.366261
hsa-miR-17-star_st	0.209105	-0.389919
U84_x_st	0.209377	0.0763851
hp_hsa-mir-34a_st	0.209407	0.0760041
hsa-miR-205-star_st	0.209472	0.0944716
ENSG00000253042_s_st	0.209522	-0.064938
hsa-miR-483-5p_st	0.209523	0.112573
hsa-miR-4756-3p_st	0.209663	-0.0678588
hp_hsa-mir-3611_st	0.209924	-0.0636614
ENSG00000212415_x_st	0.210272	-0.0766086
ENSG00000252550_st	0.210516	0.104781
hsa-miR-874_st	0.210552	-0.113506
hsa-miR-337-5p_st	0.210611	-0.246456
hp_hsa-mir-486_st	0.210679	-0.0762779
hp_hsa-mir-199b_st	0.210768	0.107298
hsa-miR-326_st	0.210928	0.0858827
hsa-miR-3690_st	0.210979	0.0714951
hsa-miR-3173-5p_st	0.211203	0.0834821
hsa-miR-340_st	0.211364	0.0769031
hp_hsa-mir-3179-3_s_st	0.211452	-0.0760748
hsa-miR-3167_st	0.211492	0.0690305
HBII-85-5_x_st	0.211524	0.0873408
ENSG00000251959_st	0.211641	-0.0948811
ENSG00000212214_st	0.21201	0.0760435
hp_hsa-mir-548aa-1_x_st	0.212261	0.0789809
ENSG00000202537_st	0.212355	0.0876337
hsa-miR-190_st	0.212413	-0.0707611
hsa-miR-4654_st	0.212548	0.0998848
hsa-miR-4646-3p_st	0.212629	-0.0628534
ENSG00000251940_s_st	0.212651	-0.0632202
hp_hsa-mir-138-1_x_st	0.212762	0.0683057
hp_hsa-mir-146b_x_st	0.212955	0.0896364
hsa-miR-637_st	0.213204	-0.0601677
hsa-miR-487a_st	0.213243	0.0611752
14qII-24_st	0.213347	0.0809872
hp_hsa-mir-3120_s_st	0.213382	0.0740572
hp_hsa-mir-490_st	0.213404	0.121079
hsa-miR-4730_st	0.21367	0.0731399
hp_hsa-mir-1224_st	0.213696	-0.131205
ENSG00000201541_st	0.213775	-0.0815614
ENSG00000253068_x_st	0.213804	0.0615795
ENSG00000238543_st	0.213963	-0.0936013
hsa-miR-4746-5p_st	0.214152	0.111847
ENSG00000252009_st	0.214176	0.118818
hp_hsa-mir-328_st	0.214211	0.157204
hp_hsa-mir-30a_st	0.214391	0.100307
hp_hsa-mir-548j_st	0.214781	0.0607469
hsa-miR-92a_st	0.21482	-1.12581
ENSG00000238779_st	0.215011	0.0793654
hsa-miR-627_st	0.215582	-0.0800723
spike_in-control-49_st	0.215594	0.059052
ENSG00000238739_st	0.215795	-0.0856194
hsa-miR-4523_st	0.216012	0.0789698
ENSG00000251805_st	0.216045	0.0816228
hsa-miR-4789-3p_st	0.216332	-0.0990099
hp_hsa-mir-4789_st	0.21665	-0.0861763
hsa-miR-370_st	0.216784	-0.0739801
ENSG00000238824_st	0.216904	-0.0787783
ENSG00000212279_st	0.217104	-0.0776844
hsa-miR-4740-5p_st	0.217631	0.0686883
hp_hsa-mir-4679-1_st	0.21766	0.181797
ENSG00000238533_st	0.218312	0.099208
hsa-miR-3664-3p_st	0.218345	0.100066
U55_st	0.21838	0.0855479
hp_hsa-mir-122_st	0.218614	-0.0876282
hp_hsa-let-7a-2_st	0.218738	0.0871068
ENSG00000252852_st	0.218754	0.105651
hp_hsa-mir-4251_st	0.218881	0.079789
ENSG00000238629_x_st	0.218888	0.0676267
hp_hsa-mir-3910-2_st	0.218999	0.0876159
ENSG00000252088_st	0.219116	-0.0663585
ENSG00000206977_x_st	0.21914	0.0917853
HBI-61_x_st	0.219191	0.0865154
hp_hsa-mir-4658_x_st	0.219395	0.0826077
hsa-miR-3689e_st	0.219496	-0.0826791
hsa-miR-3919_st	0.219917	-0.0913284
hp_hsa-mir-4324_st	0.219976	-0.0987706
ENSG00000252873_st	0.220161	0.0811811
hsa-let-7g-star_st	0.220262	-0.0643002
hp_hsa-mir-4649_st	0.220263	0.0725273
hsa-miR-4786-5p_st	0.220503	0.076467
hp_hsa-mir-3660_st	0.220646	-0.0762421
hp_hsa-mir-451b_st	0.220761	-0.0533599
hp_hsa-mir-196a-2_st	0.221402	-0.0830809
hp_hsa-mir-3615_st	0.221405	-0.0812565
hp_hsa-mir-363_st	0.221507	-0.102716
hp_hsa-mir-513a-1_s_st	0.221689	-0.0558011
ENSG00000239193_x_st	0.221752	-0.0920232
hp_hsa-mir-4470_st	0.221798	-0.0645559
ENSG00000212264_st	0.221809	-0.0834361
hsa-miR-4795-5p_st	0.2225	-0.074764
hp_hsa-let-7f-2_x_st	0.222969	0.0543325
U80_st	0.223171	0.0740649
hsa-miR-335-star_st	0.223674	0.103593
ENSG00000239005_st	0.224072	0.116351
hp_hsa-mir-133a-2_st	0.224213	0.112617
hp_hsa-mir-3179-2_s_st	0.224436	-0.116133
ENSG00000238329_x_st	0.224691	-0.0709531
hsa-miR-636_st	0.2248	0.0993263
ENSG00000239046_st	0.224874	-0.0755898
ENSG00000238528_st	0.225054	-0.0793921
hsa-miR-802_st	0.225103	0.0993999
hsa-miR-154_st	0.225187	0.0858267
ENSG00000253059_st	0.225249	0.0732532
ENSG00000238934_x_st	0.225378	0.0831408
hp_hsa-mir-3158-2_s_st	0.225707	0.102709
hsa-miR-4780_st	0.22596	0.0809401
hsa-miR-4671-3p_st	0.22623	-0.0729203
hsa-miR-4670-3p_st	0.226618	-0.0899011
ENSG00000253094_x_st	0.226699	0.0659016
hp_hsa-mir-4732_st	0.226804	-0.0724094
hsa-miR-1273g_st	0.226963	-0.0787998
ENSG00000238592_st	0.22708	-0.0871795
hp_hsa-mir-3202-2_s_st	0.227181	0.0840091
hsa-miR-140-5p_st	0.227273	-0.113257
hp_hsa-mir-556_st	0.227785	-0.0917032
hsa-miR-4670-5p_st	0.228849	-0.252149
hp_hsa-mir-888_st	0.228912	0.0769015
hp_hsa-mir-599_st	0.229103	0.0589254
hsa-miR-876-3p_st	0.229153	0.071381
ENSG00000238328_x_st	0.229306	0.0926997
hp_hsa-mir-3652_st	0.229559	0.0670351
ENSG00000238544_x_st	0.229761	0.0697198
hsa-miR-4255_st	0.229821	-0.130304
ENSG00000206987_s_st	0.229858	0.0692481
hp_hsa-mir-3936_st	0.230458	-0.0785031
ENSG00000251744_x_st	0.230521	0.0774416
ENSG00000200891_st	0.230613	-0.0902666
hp_hsa-mir-659_st	0.231226	-0.0768838
U97_st	0.231295	-0.0839177
ENSG00000199470_st	0.231412	-0.0633137
hp_hsa-mir-1-2_st	0.231412	0.0864667
hsa-miR-1261_st	0.231576	0.0629498
hp_hsa-mir-548ah_st	0.231898	0.0821256
hp_hsa-mir-1539_st	0.231977	0.0927163
hsa-miR-4721_st	0.232149	0.0964187
hp_hsa-mir-1295_st	0.232189	0.0822628
ENSG00000212206_x_st	0.232354	0.0678498
ENSG00000251959_x_st	0.232711	0.0814786
hp_hsa-mir-4651_st	0.232825	-0.0771338
hsa-let-7f-1-star_st	0.232871	0.387142
hp_hsa-mir-548o-2_x_st	0.232933	0.0741319
14qII-25_x_st	0.233677	0.0668454
hp_hsa-mir-196a-1_x_st	0.234049	-0.068717
hp_hsa-mir-4291_st	0.234084	0.0919291
hsa-miR-195_st	0.234246	-0.240428
ENSG00000212532_x_st	0.234295	-0.0549444
ENSG00000253042_st	0.234681	-0.0664333
hsa-miR-135a_st	0.234686	0.0776828
hsa-miR-4709-5p_st	0.235017	0.0771888
hp_hsa-mir-3142_x_st	0.235063	0.0947151
ENSG00000238902_x_st	0.235119	0.110987
hsa-miR-3663-5p_st	0.235358	0.066979
hsa-miR-4777-3p_st	0.235791	0.064797
hp_hsa-mir-3153_st	0.235916	-0.0716038
ENSG00000238571_st	0.236059	0.0945184
spike_in-control-29_st	0.23701	-1.38718
U82_st	0.237188	-0.0934212
hsa-miR-3151_st	0.237224	0.0943973
ENSG00000238796_st	0.237348	-0.0733439
ENSG00000201036_st	0.237469	-0.0800601
hsa-miR-2277-5p_st	0.237559	0.252043
hp_hsa-mir-4500_x_st	0.237703	-0.062256
hsa-miR-3677-5p_st	0.237827	0.0779096
hsa-miR-3680_st	0.237869	-0.0704413
hp_hsa-mir-891a_x_st	0.238026	0.0681147
ENSG00000238298_st	0.238052	0.0785135
ENSG00000252668_x_st	0.238269	-0.0711603
hsa-miR-4715-3p_st	0.238457	0.0809511
hsa-miR-3064-5p_st	0.239049	0.0788561
hsa-miR-4646-5p_st	0.239111	0.0849483
hp_hsa-mir-1912_st	0.239364	0.0675454
U42B_x_st	0.239398	-0.0606494
hp_hsa-mir-4733_st	0.239439	-0.12961
gi555853_copy5_st	0.239832	0.283117
ENSG00000238871_st	0.239871	0.0686487
hsa-let-7b_st	0.23991	-1.03876
hsa-miR-4659b-3p_st	0.239979	-0.0849553
hsa-miR-4659a-3p_st	0.240336	0.0960798
ENSG00000252138_st	0.24037	0.065504
ENSG00000251700_st	0.240374	0.0736989
hp_hsa-mir-139_st	0.240875	0.0660077
ENSG00000238552_st	0.241063	0.0936076
ENSG00000212211_st	0.241176	-0.0579395
hsa-miR-208a_st	0.241326	0.0571334
ENSG00000212580_st	0.241569	0.0758019
hp_hsa-mir-4492_st	0.241622	-0.0585405
hp_hsa-mir-598_st	0.241948	0.0713591
ENSG00000206731_st	0.242215	-0.0921986
hp_hsa-mir-661_st	0.242356	0.0861312
hsa-miR-223-star_st	0.242489	-0.0701475
hsa-miR-4443_st	0.24266	-0.480505
hsa-miR-4251_st	0.242701	0.0760881
hsa-miR-214-star_st	0.242807	0.0991368
ENSG00000238450_x_st	0.243013	0.0630582
hsa-miR-646_st	0.243202	0.0863049
hp_hsa-mir-567_st	0.243356	-0.0767362
hp_hsa-mir-1972-1_s_st	0.243371	0.0806819
hp_hsa-mir-4514_st	0.243765	0.0684539
ENSG00000238390_st	0.243774	0.0627439
ENSG00000252349_x_st	0.243788	0.0868907
ENSG00000251824_st	0.243811	-0.0567928
U79_st	0.243826	0.0588941
ENSG00000202252_st	0.244085	0.0761326
ENSG00000238899_x_st	0.244586	0.0638132
hsa-miR-4455_st	0.244753	-0.0704187
ENSG00000239089_st	0.244889	0.0542655
ENSG00000238502_x_st	0.245002	0.0972223
hp_hsa-mir-1227_st	0.245038	0.0685261
hsa-miR-379-star_st	0.245124	-0.0587187
hp_hsa-mir-3926-2_st	0.245405	-0.0784439
hp_hsa-mir-770_st	0.245671	-0.0852746
hp_hsa-mir-3117_st	0.246158	0.0668759
ENSG00000252473_st	0.246354	-0.0541357
ENSG00000252349_st	0.246386	-0.0916647
ENSG00000238394_st	0.246762	0.0645655
14qII-11_st	0.247303	0.0545417
ENSG00000200113_st	0.247394	0.0894593
hp_hsa-mir-520h_s_st	0.247524	0.233132
HBII-166_st	0.24753	0.0762808
hsa-miR-99b_st	0.247574	0.40594
hsa-miR-3663-3p_st	0.247588	0.0900218
hsa-miR-622_st	0.247619	0.0678073
hsa-miR-4450_st	0.247657	0.0810746
ENSG00000239033_x_st	0.247969	-0.0721662
hp_hsa-mir-3663_st	0.248142	0.0550501
mgh28S-2411_st	0.248332	0.0949936
ENSG00000202269_x_st	0.248957	0.0714919
ENSG00000212586_st	0.24899	0.0664129
hsa-miR-302e_st	0.249193	0.0793882
14qII-19_st	0.249237	0.0842863
hsa-miR-1269_st	0.24925	0.0792783
hp_hsa-mir-1825_st	0.249855	0.0940111
hp_hsa-mir-3910-1_s_st	0.250627	0.10456
hp_hsa-mir-138-2_x_st	0.250824	-0.0836376
ENSG00000238679_x_st	0.250909	-0.0847061
hsa-miR-132_st	0.251021	-0.252075
AFFX-M27830_5_st	0.25105	0.133385
hsa-miR-548ac_st	0.251054	0.431133
hp_hsa-mir-4684_st	0.25138	-0.0544363
hp_hsa-mir-4286_st	0.251489	0.0623849
ENSG00000221300_x_st	0.251601	0.0620152
hsa-miR-522-star_st	0.251653	-0.0465961
ENSG00000201791_st	0.251669	0.0532654
hsa-miR-342-5p_st	0.251782	-0.107488
hsa-miR-556-5p_st	0.252232	-0.074372
ENSG00000202275_x_st	0.252308	-0.0589357
AFFX-r2-P1-c2-cre-5_at	0.252341	-0.05118
hp_hsa-mir-4726_st	0.252597	-0.0863329
hp_hsa-mir-3167_st	0.252612	0.0784495
ENSG00000239033_st	0.252619	-0.0855786
hsa-miR-3166_st	0.252676	-0.0817261
hsa-miR-588_st	0.25331	-0.0595146
hsa-miR-4531_st	0.253531	0.0983366
hp_hsa-mir-3145_x_st	0.253973	0.0733562
hp_hsa-mir-449b_x_st	0.254037	0.0633734
ENSG00000222687_st	0.254315	-0.082274
hp_hsa-mir-34c_st	0.254317	-0.0657139
hp_hsa-mir-4650-2_s_st	0.254902	-0.0689513
ENSG00000201388_s_st	0.255145	0.0564794
ENSG00000239025_st	0.255522	-0.0650855
hp_hsa-mir-3977_st	0.255643	-0.0605083
ENSG00000200294_x_st	0.255758	-0.0666159
hsa-miR-553_st	0.255915	-0.0813339
ENSG00000238666_x_st	0.25592	0.0824261
hp_hsa-mir-3155b_st	0.256579	0.0622155
ACA55_st	0.256625	0.0593915
HBII-52-4_x_st	0.257364	-0.0602715
hsa-miR-4460_st	0.25747	0.0661116
hsa-miR-3664-5p_st	0.257494	0.0721518
hsa-miR-4465_st	0.257532	-0.0799014
ENSG00000252045_st	0.257717	0.0809527
hp_hsa-mir-593_st	0.257733	0.0485351
hp_hsa-mir-4513_st	0.257788	-0.0804267
hp_hsa-mir-365-1_st	0.257852	-0.076391
ACA25_st	0.258111	0.0691388
ENSG00000239136_x_st	0.25817	0.0559037
spike_in-control-27_st	0.258261	-0.053315
hsa-miR-3913-5p_st	0.258381	0.0970533
hp_hsa-mir-548ai_x_st	0.25843	0.552303
HBII-52-29_x_st	0.258584	0.0452705
hsa-miR-4254_st	0.258673	-0.0724121
hsa-miR-3140-3p_st	0.258718	-0.0668178
HBII-251_st	0.258998	-0.0609068
hp_hsa-mir-1283-2_x_st	0.259019	0.0611979
ENSG00000238988_st	0.259096	-0.0846615
ENSG00000239100_x_st	0.259237	-0.100537
hsa-miR-16-1-star_st	0.259283	-0.0647558
ENSG00000201348_st	0.259375	0.0832902
hsa-miR-3692-star_st	0.259527	-0.0781831
hp_hsa-mir-4453_st	0.259697	-0.0794168
hp_hsa-mir-3658_st	0.260285	-0.0780016
U69_st	0.260349	-0.0723778
hsa-miR-9_st	0.260511	-0.0694152
hsa-miR-193b_st	0.260667	0.0585547
hp_hsa-mir-19b-2_st	0.260698	0.0621721
hsa-miR-148a-star_st	0.260792	0.0771284
hp_hsa-mir-4507_st	0.260855	0.0858325
hp_hsa-mir-1281_st	0.260921	-0.0486354
ENSG00000206897_st	0.261029	-0.0554156
ENSG00000238430_x_st	0.261435	0.132342
hp_hsa-mir-520d_x_st	0.261583	-0.0646627
hsa-miR-4312_st	0.261767	-0.109344
ENSG00000212380_st	0.262249	-0.0661544
hsa-miR-4755-3p_st	0.262281	0.0525876
ENSG00000239055_x_st	0.262322	0.0848691
U91_s_st	0.262981	-0.0706319
hp_hsa-mir-1245_st	0.263177	0.0742637
hp_hsa-mir-548ae-2_x_st	0.263243	-0.0777327
hp_hsa-mir-320c-1_x_st	0.263269	0.329177
ENSG00000253027_st	0.263291	-0.0808758
hsa-miR-376a-star_st	0.263298	0.0576627
hsa-miR-3678-3p_st	0.263331	0.0690399
hsa-miR-4294_st	0.263462	0.0750542
ENSG00000238445_st	0.263504	0.0975465
hsa-miR-4795-3p_st	0.263962	-0.0578618
hsa-miR-2115_st	0.264203	-0.131681
hsa-miR-4297_st	0.26437	0.124429
hsa-miR-34c-3p_st	0.264518	0.107941
AFFX-r2-P1-c1-cre-5_at	0.264609	-0.05196
hp_hsa-mir-586_st	0.265133	0.0462343
hp_hsa-mir-550a-1_s_st	0.266099	0.565199
ENSG00000252722_x_st	0.2664	0.105437
ENSG00000238685_st	0.266612	0.0814926
hsa-miR-1236_st	0.266666	0.0622044
hp_hsa-mir-873_st	0.26667	0.0595301
hsa-miR-4313_st	0.266715	0.0972124
hsa-miR-3942-5p_st	0.266738	0.0829965
hsa-miR-141-star_st	0.26689	0.0975946
mgU6-53_x_st	0.26702	0.0672338
hp_hsa-mir-1197_st	0.267124	-0.0722187
U70G_st	0.2676	0.0812072
HBI-100_st	0.267707	0.0717034
hsa-miR-20a-star_st	0.267735	-0.052326
hp_hsa-mir-18b_st	0.267792	0.0601395
ENSG00000238334_x_st	0.267825	0.0918823
hsa-miR-216a_st	0.267976	0.0672519
hsa-miR-4285_st	0.268238	0.0759298
ENSG00000251795_st	0.268558	-0.0822856
hsa-miR-4639-5p_st	0.268644	-0.0851038
hp_hsa-mir-30e_x_st	0.269249	0.0779652
hp_hsa-mir-4667_st	0.269268	0.0984944
hsa-miR-124-star_st	0.269455	-0.0597497
hsa-miR-652_st	0.269473	-0.849261
U52_st	0.269482	0.0641575
HBII-52-10_x_st	0.269561	0.0752275
ENSG00000200492_x_st	0.270152	-0.0920922
hsa-miR-3118_st	0.270165	0.085178
hsa-miR-217_st	0.27041	-0.0632469
ENSG00000239062_x_st	0.270554	-0.0705755
hsa-miR-4718_st	0.270747	-0.0590527
ENSG00000252402_s_st	0.27121	-0.0883639
ENSG00000201467_x_st	0.271328	0.0610181
hp_hsa-mir-3665_st	0.271342	0.0601019
hsa-miR-3180_st	0.271345	0.0792025
hp_hsa-mir-3916_st	0.271596	-0.0747527
hp_hsa-mir-610_x_st	0.271628	0.0869586
hsa-miR-3922-3p_st	0.271672	0.0899245
hsa-miR-126-star_st	0.27188	-0.0512817
mgU6-77_st	0.272016	0.0728321
HBII-382_s_st	0.272117	0.0709088
spike_in-control-48_st	0.272237	0.0678245
ENSG00000206592_st	0.272652	-0.0595006
hsa-miR-3925-3p_st	0.272673	-0.0517343
ENSG00000239026_x_st	0.272711	-0.0636703
hp_hsa-mir-3688-1_x_st	0.272717	0.0762941
hp_hsa-mir-1261_st	0.272762	-0.0666241
hsa-miR-501-3p_st	0.272966	-0.391893
ENSG00000239066_st	0.272982	-0.0539192
hsa-miR-320e_st	0.273032	0.725162
hsa-miR-4453_st	0.273344	0.0696242
U51_st	0.273659	-0.0835745
hsa-miR-452_st	0.273914	0.0750363
hsa-miR-4426_st	0.274026	0.0473317
ENSG00000199783_st	0.27419	-0.0592522
U70G_x_st	0.274259	0.0794902
ENSG00000238771_x_st	0.274319	-0.0666396
ENSG00000199787_x_st	0.274542	-0.0614116
hsa-miR-1255a_st	0.27463	-0.0913592
hsa-miR-490-3p_st	0.274712	0.0818957
hsa-miR-519a-star_st	0.27485	-0.0542522
HBII-52-48_st	0.274923	0.071346
hp_hsa-mir-1304_x_st	0.274926	-0.0864693
U60_st	0.274992	0.0623144
ENSG00000238972_x_st	0.275114	-0.0683474
ENSG00000238744_st	0.275163	0.0520641
ENSG00000200042_st	0.275245	0.10042
hsa-miR-2114-star_st	0.275388	-0.0725783
HBII-85-29_st	0.27561	0.13924
hsa-miR-3622a-5p_st	0.275626	0.0719957
ENSG00000200377_st	0.275661	-0.0692249
ENSG00000238893_x_st	0.275932	0.0623102
hsa-miR-541_st	0.275944	0.0643416
hsa-miR-4446-3p_st	0.276106	-0.0533704
ENSG00000238575_x_st	0.27613	0.0934296
ENSG00000238891_st	0.276353	-0.0816134
ENSG00000252290_st	0.276365	-0.0594511
hp_hsa-mir-3118-2_x_st	0.276484	-0.0680027
hp_hsa-mir-548aj-2_x_st	0.27654	-0.088463
ENSG00000238503_st	0.276544	0.0546967
hsa-miR-23b_st	0.276731	-1.0734
ENSG00000252434_x_st	0.276938	-0.0672158
hsa-miR-3136-5p_st	0.277274	0.0685111
hp_hsa-mir-374c_x_st	0.277552	0.0630586
hp_hsa-mir-4803_st	0.277593	0.0803778
hsa-miR-4667-5p_st	0.277793	0.09466
hsa-miR-4707-3p_st	0.277981	0.145509
HBII-85-28_st	0.278529	0.0867769
hsa-miR-433_st	0.278643	-0.0730424
hp_hsa-mir-1291_s_st	0.278818	0.0778775
HBII-234_x_st	0.278844	0.0554314
gi555853_copy2_st	0.278891	0.328976
hsa-miR-518a-3p_st	0.279165	-0.058369
ENSG00000221139_st	0.279265	0.0735051
hsa-miR-376b_st	0.279522	0.0628752
ENSG00000252258_x_st	0.279557	-0.0815763
hsa-miR-770-5p_st	0.279743	-0.092256
hsa-miR-3168_st	0.279923	-0.0831576
hsa-miR-1229_st	0.280058	0.07398
hp_hsa-mir-4327_st	0.280178	0.0557404
hp_hsa-mir-548e_st	0.280206	-0.0605744
hp_hsa-mir-4662a_st	0.280665	-0.0564362
hp_hsa-mir-4797_st	0.28105	-0.0656261
gi555853_copy7_st	0.281287	0.474161
hsa-miR-518d-5p_st	0.281369	-0.0693531
hp_hsa-mir-4791_x_st	0.281412	-0.0632129
hp_hsa-mir-615_st	0.281636	-0.0623456
hsa-miR-1275_st	0.28167	0.209247
hp_hsa-mir-4446_st	0.281895	0.0478921
hp_hsa-mir-559_x_st	0.282352	0.10658
hsa-miR-377-star_st	0.282467	0.0672595
ENSG00000239058_st	0.282487	-0.078058
U61_st	0.282616	0.0793629
hsa-miR-888-star_st	0.283389	0.0457102
hp_hsa-mir-3124_st	0.283472	0.0872291
hp_hsa-mir-3121_st	0.283883	0.0824414
hsa-miR-2114_st	0.284005	0.0694236
hp_hsa-mir-124-3_s_st	0.28402	0.0869907
hp_hsa-let-7i_st	0.284557	0.0649655
hsa-miR-508-3p_st	0.28487	0.0820034
hp_hsa-mir-3201_st	0.284879	0.0732272
hsa-miR-521_st	0.28516	0.0630313
ENSG00000221300_st	0.285332	0.0653796
hp_hsa-mir-3128_x_st	0.285361	-0.060147
ACA2a_st	0.285378	0.0604937
hsa-miR-4451_st	0.285429	-0.0767729
hp_hsa-mir-4798_st	0.285773	-0.0713521
ENSG00000212175_st	0.285985	0.0507601
hp_hsa-mir-103a-1_x_st	0.286225	0.0645023
hp_hsa-mir-153-2_x_st	0.286372	-0.0629279
hsa-miR-302a_st	0.286429	-0.0767656
hp_hsa-mir-133b_st	0.286436	-0.0790644
ENSG00000222966_st	0.286499	0.0637741
hp_hsa-mir-300_st	0.286794	0.0596942
hsa-miR-1184_st	0.286854	0.331972
hp_hsa-let-7d_st	0.286989	0.0597885
U47_st	0.28701	-0.0628103
hsa-miR-550a_st	0.287121	-0.245054
ENSG00000200677_x_st	0.287555	-0.072438
ENSG00000238992_st	0.287556	0.062176
ACA5_x_st	0.287584	-0.0563475
hp_hsa-mir-487a_x_st	0.287587	-0.100399
hp_hsa-mir-3667_st	0.288056	0.0702953
ENSG00000239034_x_st	0.288095	-0.0495527
hp_hsa-mir-4683_st	0.28816	0.0646158
ENSG00000239073_st	0.28832	0.0549161
ENSG00000252433_st	0.288343	0.321744
hsa-miR-548ag_st	0.288355	0.064506
hp_hsa-mir-1185-1_s_st	0.288651	-0.0614452
hsa-miR-491-5p_st	0.288697	0.119472
hsa-miR-3164_st	0.288732	-0.0851698
hp_hsa-mir-4677_st	0.288784	0.0732755
ENSG00000238900_st	0.288793	-0.0871221
ENSG00000238530_st	0.288869	0.079514
hp_hsa-mir-937_st	0.288909	0.0751
ENSG00000238968_st	0.288913	-0.0725113
ENSG00000239116_st	0.288944	0.0646205
hsa-miR-555_st	0.289144	-0.0642089
ENSG00000238462_st	0.289152	-0.067981
ENSG00000238646_x_st	0.289295	0.0858
hsa-miR-589_st	0.289335	-0.0896795
14qII-15_x_st	0.289407	-0.0723076
ACA30_x_st	0.289738	0.0642302
ENSG00000202269_st	0.289775	0.0572667
hp_hsa-mir-425_st	0.289855	0.0993866
hsa-miR-4474-5p_st	0.290164	-0.0692644
SNORD121B_x_st	0.290293	0.0609573
hsa-miR-523-star_st	0.290565	0.120682
ENSG00000252917_st	0.291329	0.0680309
hsa-miR-1909_st	0.29135	0.0937538
hsa-miR-4790-3p_st	0.291779	0.0575296
ACA45_st	0.292081	-0.101411
hp_hsa-mir-548an_x_st	0.292213	0.0870941
hsa-miR-4484_st	0.292229	0.187094
hp_hsa-mir-378f_st	0.292494	-0.0610629
ACA26_st	0.292686	-0.0536685
hp_hsa-mir-1236_st	0.29288	0.0718333
hp_hsa-mir-133a-2_s_st	0.292905	-0.0501594
U3-4_s_st	0.293488	-0.0781141
hsa-miR-595_st	0.293608	0.0670132
hp_hsa-mir-147_st	0.293928	0.0667539
hp_hsa-mir-4773-1_s_st	0.294015	-0.0539574
hsa-miR-4760-5p_st	0.294268	0.0477765
ENSG00000238651_x_st	0.294292	-0.0836141
mgU6-53B_x_st	0.294504	-0.0611551
ENSG00000238565_st	0.294506	0.0745175
mgU2-25-61_x_st	0.29473	0.0689243
hsa-miR-4458_st	0.294908	0.106943
ENSG00000239052_st	0.294927	-0.0561182
ENSG00000212517_x_st	0.294982	0.0464447
hsa-miR-571_st	0.294986	-0.0483561
ACA3_st	0.295295	0.0642353
hsa-miR-138_st	0.295365	0.0520997
hp_hsa-mir-550a-3_s_st	0.295709	0.591781
ENSG00000212347_x_st	0.295757	-0.0577885
hsa-miR-519b-5p_st	0.295952	0.0406298
ENSG00000238453_st	0.295969	-0.054189
ENSG00000238383_x_st	0.296554	0.0674558
14qI-6_x_st	0.296709	-0.0628784
hsa-miR-4325_st	0.296718	0.0759078
ENSG00000238914_x_st	0.296776	0.0645415
hp_hsa-mir-133a-1_st	0.297173	-0.0762126
hsa-miR-3152-5p_st	0.297239	-0.0602531
ACA34_s_st	0.297254	-0.0512844
hsa-miR-520h_st	0.297437	0.0505067
hsa-miR-3617_st	0.297482	0.0826908
hsa-miR-4798-3p_st	0.297542	0.0793417
hp_hsa-mir-124-1_s_st	0.297609	0.0661034
U41_x_st	0.297747	-0.0508018
hsa-miR-367_st	0.297801	-0.10094
hsa-miR-4706_st	0.297814	0.455069
ENSG00000238319_st	0.297829	0.0659436
hp_hsa-mir-613_st	0.297997	-0.0759911
hsa-miR-3922-5p_st	0.298022	-0.060642
hp_hsa-mir-100_st	0.29816	-0.0632923
ENSG00000221060_x_st	0.298194	-0.0882875
hp_hsa-mir-505_x_st	0.298227	0.0958841
ACA33_x_st	0.298301	-0.0582341
hsa-miR-1226-star_st	0.298517	0.0922416
hsa-miR-934_st	0.298926	-0.0603624
U14A_x_st	0.299028	0.0605764
ENSG00000202479_x_st	0.299291	0.0720812
hp_hsa-mir-582_st	0.299656	0.0684606
hp_hsa-mir-4792_st	0.299806	0.0881957
hsa-miR-584_st	0.29997	0.601273
hp_hsa-mir-103b-1_st	0.300261	0.0707333
ENSG00000252557_st	0.300298	-0.0849487
hsa-miR-133b_st	0.300744	0.0656284
hsa-miR-1260b_st	0.300785	0.155248
hp_hsa-mir-1273g_st	0.300946	0.0696432
AFFX-r2-P1-c3-cre-5_at	0.301169	-0.05153
hsa-miR-519e-star_st	0.301618	0.0792031
HBII-108B_st	0.301699	-0.0465924
hsa-miR-1306_st	0.301745	-0.0715474
hsa-miR-380-star_st	0.302013	0.0623465
hp_hsa-mir-609_st	0.302142	-0.0579283
hp_hsa-mir-3926-2_x_st	0.302246	0.0558691
hp_hsa-mir-3666_st	0.302409	0.0739369
hp_hsa-mir-4790_st	0.302719	0.0804062
ENSG00000238605_st	0.302926	-0.0601934
hsa-miR-4665-5p_st	0.302979	0.0801155
hp_hsa-mir-221_st	0.303071	-0.0612
hp_hsa-mir-3688-1_st	0.303225	0.0749699
hp_hsa-mir-147_x_st	0.303722	0.0730103
hsa-miR-1181_st	0.303785	0.0799692
ENSG00000238387_x_st	0.303854	0.0670128
HBII-437_st	0.304355	-0.0682726
ENSG00000238494_x_st	0.304442	0.0693736
hp_hsa-mir-3690_st	0.304732	-0.0609362
hp_hsa-mir-1471_st	0.304748	-0.066925
hsa-miR-3545-3p_st	0.304921	0.0826642
hp_hsa-mir-4425_st	0.305061	0.0757199
hsa-miR-155-star_st	0.305098	0.0582828
ENSG00000252525_x_st	0.305305	-0.0672544
HBII-336_st	0.305483	0.0713703
hsa-miR-488-star_st	0.305623	-0.0860677
ACA30_st	0.305727	0.0588919
hp_hsa-mir-542_st	0.305875	0.0520387
ENSG00000239133_x_st	0.305884	-0.0741179
hsa-miR-200b-star_st	0.305999	0.0488492
ENSG00000252638_st	0.306132	-0.0852502
hp_hsa-mir-4718_st	0.306214	-0.0563813
U69_x_st	0.306292	0.0620249
hp_hsa-mir-1205_st	0.306336	0.0772742
ENSG00000238818_x_st	0.306978	0.0715931
ENSG00000238598_st	0.307423	0.0666592
hp_hsa-mir-487b_x_st	0.307573	0.0606446
ENSG00000239000_x_st	0.307835	-0.0471444
hsa-miR-125a-3p_st	0.307868	-0.0490733
hp_hsa-mir-518c_x_st	0.308234	-0.0535619
ENSG00000252192_st	0.308321	-0.0597999
ENSG00000239077_x_st	0.308835	0.0515017
ENSG00000239188_st	0.30891	0.065639
hp_hsa-mir-4698_st	0.308998	0.0601565
ACA11_st	0.309144	0.0640626
hp_hsa-mir-612_st	0.309212	-0.0727933
hsa-miR-3065-5p_st	0.309256	0.0678134
ENSG00000201448_st	0.309313	0.0750851
hsa-miR-4645-3p_st	0.309497	-0.0579842
ENSG00000239084_x_st	0.309667	-0.0738614
hsa-miR-3925-5p_st	0.309703	-0.0617796
hp_hsa-mir-1273f_st	0.309996	-0.0960361
hp_hsa-mir-100_x_st	0.310199	0.0606726
ENSG00000252011_st	0.310203	0.0504953
ENSG00000238628_x_st	0.310207	0.0763045
hsa-miR-518c_st	0.310907	0.0616237
ENSG00000212565_st	0.311077	-0.0582724
ENSG00000252048_st	0.311095	0.065368
hsa-miR-4693-5p_st	0.31142	0.0710122
ENSG00000200385_st	0.311734	0.0776842
hsa-miR-136_st	0.312234	-0.0733852
hp_hsa-mir-3913-1_s_st	0.312244	0.0494368
hp_hsa-mir-9-2_st	0.312297	-0.0624272
hsa-miR-3616-3p_st	0.31261	0.0528322
AFFX-HUMISGF3A/M97935_3_st	0.312893	0.0440594
hsa-miR-4520b-3p_st	0.313193	0.0605439
ENSG00000239123_st	0.313372	0.0814801
hp_hsa-mir-3165_x_st	0.313469	0.0644351
ENSG00000201666_st	0.31368	0.0390115
ENSG00000252352_x_st	0.313713	-0.0597135
ENSG00000201129_st	0.314474	0.0893267
hsa-miR-3679-3p_st	0.3146	-0.0610619
ENSG00000238849_st	0.31564	0.0644349
hsa-miR-339-3p_st	0.315646	-0.362721
ENSG00000238611_x_st	0.316415	-0.0552589
hp_hsa-mir-3185_st	0.316448	0.0744886
ACA53_st	0.31684	0.0595445
ENSG00000207430_s_st	0.317146	0.0498454
[truncated: 3,682 more rows]

## Sheet: Data of heat map
	control										diabetes
	GSM4191409	GSM4191410	GSM4191411	GSM4191412	GSM4191413	GSM4191414	GSM4191415	GSM4191416	GSM4191417	GSM4191418	GSM4191424	GSM4191425	GSM4191426	GSM4191427	GSM4191428	GSM4191429	GSM4191430	GSM4191431	GSM4191432	GSM4191433
hsa-miR-125b	0.823136	1.21209	1.42681	1.49245	1.05339	1.53854	1.05339	3.66389	1.06789	1.53273	0.720564	1.40415	1.02337	0.797663	0.837313	0.924521	0.666934	0.995109	0.885466	0.797719
hsa-miR-182	1.21334	3.82359	1.57488	2.16187	1.22139	2.6959	1.58886	1.48548	4.0476	1.85823	1.23707	3.30705	0.837859	1.44508	0.707794	0.740407	0.880228	0.90154	0.766551	0.786677
hsa-miR-126-3p	1.06972	3.88789	1.78957	1.84636	1.56281	3.21909	1.25382	2.17027	4.363	3.83314	1.07835	1.19289	1.23272	1.61793	0.684222	1.49945	1.09199	1.03544	1.42911	0.961998
hsa-miR-486-3p	0.851818	2.82528	2.19342	1.38941	3.3499	4.69058	2.0175	2.48681	4.28625	4.78642	1.38907	3.41658	1.71856	3.56199	0.815552	1.20551	1.35785	1.69739	0.974789	1.04743
hsa-miR-194	0.993475	4.66148	3.29153	2.53243	4.07696	5.39611	4.16697	4.33669	4.89466	4.95647	0.837121	5.29926	4.50881	5.1658	1.03245	1.27405	1.44083	2.65429	1.10011	1.24794
hsa-miR-192	0.689921	4.30946	2.03117	2.35991	1.80857	4.28314	2.27007	3.88006	4.50246	4.55603	0.859388	4.93393	1.87385	1.99584	0.808718	0.983582	1.01479	1.0189	0.943917	1.02524
hsa-miR-17	9.10981	9.62079	9.38251	9.73492	9.05379	8.99458	9.15153	9.2033	9.34445	9.60689	7.99638	9.91139	8.08923	8.52941	0.863173	8.90965	7.62277	8.60671	8.3186	7.97208
hsa-let-7g	1.23786	6.14271	5.06499	3.99766	3.20198	4.69021	3.46008	3.87095	5.08368	5.29127	0.819931	5.20637	2.63094	2.27007	1.11136	5.523	0.837446	4.55681	1.17982	1.51849
hsa-miR-106a	8.87269	9.42879	9.26254	9.5408	8.90446	8.85297	8.78518	9.02419	9.23362	9.41169	7.86203	9.64303	7.3748	8.12761	1.39392	8.43542	7.33914	8.50326	8.34838	7.86633
hsa-miR-106b	1.09437	5.07893	3.62853	3.08507	4.70937	5.92364	2.6595	4.93859	5.16813	5.66726	1.14708	5.29414	3.36137	5.70533	0.945514	2.25526	1.44789	3.32332	1.16669	0.854666
hsa-miR-18a	2.21112	6.37811	4.67841	4.79712	3.90502	5.03581	2.68954	3.79129	5.8841	5.63802	1.57582	6.16718	2.433	2.82196	0.851818	4.78744	1.09784	4.72978	1.21885	1.10984
hsa-miR-25	7.54544	8.8576	7.9963	8.48256	8.97912	9.5125	7.75708	9.28695	9.06442	9.07056	7.53362	8.41684	8.82275	8.99483	0.927163	6.74964	7.8109	7.47666	4.74268	6.75922
hsa-let-7i	5.37098	8.26583	7.4883	7.09863	7.43604	8.31688	6.87676	7.94627	7.97116	8.1122	2.7056	7.47846	7.72995	8.17865	0.78476	7.48836	6.29316	7.38157	5.22181	1.34931
hsa-miR-15b	6.74037	7.94543	7.51982	7.07024	7.19548	8.12018	6.44885	7.96683	8.49274	8.14906	2.9721	7.20515	8.10138	8.18939	1.08558	7.75332	6.26687	6.87571	5.73857	1.16583
hsa-miR-20a	8.69974	9.42672	9.31206	9.4306	9.20378	9.19947	8.17927	9.15359	9.60374	9.83978	6.93827	9.4532	8.04764	8.57959	0.967666	8.34023	7.10651	7.78532	7.73952	6.54865
hsa-miR-451	8.92939	10.7484	10.2317	10.3939	10.4668	10.0887	9.44446	10.2455	11.1211	10.9512	7.53264	11.2559	9.9181	9.94887	1.06711	8.59431	9.34263	8.41372	1.43791	5.78582
hsa-miR-20b	6.09185	8.21112	6.64793	7.99241	7.71977	7.57694	6.5695	7.8045	8.28059	7.95754	2.96159	8.00664	4.55407	6.522	0.998432	5.18014	2.48519	5.72867	2.84446	1.16695
hsa-miR-4695-5p	1.36321	1.47419	1.33928	1.10871	1.24415	1.68045	1.19701	1.32445	0.875885	1.38065	2.74044	2.6487	1.96652	2.29275	0.555986	1.38065	3.65129	1.16424	0.908664	2.17326
ENSG00000238686	4.79525	3.65465	3.68985	3.39384	3.85004	2.13101	3.73821	3.24775	3.22156	2.42813	5.28269	2.59309	3.9464	3.90907	5.92321	3.97112	4.22189	3.93955	5.40321	4.99551
ENSG00000239154	3.78978	2.65411	2.13534	2.76705	2.77532	1.78643	2.77597	2.65411	2.22759	1.03215	5.66161	1.92383	2.52089	3.08825	6.4676	2.92707	2.4124	2.65411	5.21877	5.88725
ENSG00000238388	6.01596	4.15199	3.62853	4.63621	4.39762	2.80487	4.03648	2.86695	3.05562	1.961	7.10765	2.3233	4.09348	4.19128	9.22583	4.11739	5.74489	4.15199	7.46785	7.53611
hsa-miR-455-3p	5.83688	2.98972	3.61161	5.06875	4.73467	2.64319	4.09159	3.1097	2.0505	1.71485	6.9402	2.59064	4.30349	3.74479	9.59426	4.16019	6.15162	3.58125	6.71187	6.664
